# Supplementary material for: Grit and Work Engagement: A Cross-Sectional Study
Source: PLoS One. 2015 Sep 3;10(9):e0137501. doi: 10.1371/journal.pone.0137501 (PMC4559397; doi:10.1371/journal.pone.0137501)
Supplement: S1 Dataset — (XLSX) [file pone.0137501.s001.xlsx]

## Sheet: Dataset_Grit
SAMPLEID	Income	sex	age	Edu	Grit	Grit_P	Grit_C	WE	SelfCont	Big5_C	Big5_E	BIg5_N	BIg5_A	Big5_O	H_E	H_M	H_P
1	4	1	57	4	3	3	3	3	142	31	19	24	27	23	20	22	12
3	5	1	36	2	3.6	3	4.5	0.333333	153	39	5	35	31	22	19	22	13
4	5	1	63	5	1	1	1	0	131	20	15	25	20	29	23	17	12
5	5	1	32	4	2.6	1	5	0	169	43	11	5	30	6	7	7	4
6	4	1	51	4	3	3	3	3	148	34	22	20	20	25	21	21	12
7	2	2	27	2	3.4	5	1	6	113	19	29	35	24	42	14	14	8
8	3	1	55	4	2.8	3.33333	2	4.11111	127	30	18	23	18	34	23	22	12
9	5	1	45	2	3.7	3.5	4	2.44444	128	18	11	33	8	14	15	18	7
10	3	2	50	4	3.1	3.33333	2.75	3.44444	148	32	11	22	31	21	21	23	16
11	4	2	40	4	4.4	4.66667	4	3.66667	157	48	34	17	32	29	19	23	15
12	2	1	41	5	1.4	1	2	0	97	13	7	35	14	6	16	11	4
15	3	1	34	4	2.7	2	3.75	2.22222	142	29	19	20	22	22	14	15	11
16	2	1	29	5	3.8	4.33333	3	2.66667	140	38	18	29	18	26	23	25	9
18	5	1	33	4	3.3	3.66667	2.75	2.88889	155	37	23	23	28	31	25	28	13
19	1	2	28	3	2.5	2.16667	3	0.666667	139	29	34	27	26	28	15	13	12
22	5	1	38	2	2.6	2.16667	3.25	2.33333	142	27	17	22	25	23	15	15	12
23	4	1	35	4	2.9	2.16667	4	2.33333	146	30	18	20	24	24	16	15	9
25	5	1	27	4	3.6	4.66667	2	5.44444	157	38	27	21	30	33	25	34	20
26	3	2	52	2	2.6	2	3.5	1.77778	134	29	18	22	27	24	14	14	9
27	3	1	36	4	3	3.5	2.25	4	131	26	22	24	25	29	29	26	15
30	4	1	43	4	3.4	5	1	6	109	30	35	29	27	42	35	35	20
32	1	1	60	2	2.5	2.16667	3	3	145	28	20	20	24	24	21	22	11
34	5	1	54	4	3.9	4.16667	3.5	4.55556	145	34	29	19	24	38	26	31	9
38	6	2	32	4	2.9	3.16667	2.5	3.55556	125	26	21	24	25	28	24	23	14
40	3	2	41	4	3.8	4.83333	2.25	0	132	41	31	28	30	28	13	22	17
41	6	2	40	4	3.6	4	3	2.88889	153	31	35	12	31	34	25	29	20
42	3	1	44	4	3.3	3	3.75	2	144	26	18	28	20	27	21	24	12
43	2	1	36	4	3	3	3	2.11111	138	34	21	24	23	25	18	21	8
44	3	1	36	3	2.9	3.5	2	3.66667	131	26	20	22	23	25	24	26	14
46	2	2	54	3	3.2	3.33333	3	2.33333	155	36	25	19	31	29	21	23	17
49	2	1	39	4	2.6	2.33333	3	1	140	32	18	28	26	28	18	19	12
50	6	2	23	4	3.9	3.66667	4.25	5	171	39	29	27	29	19	19	17	11
51	4	1	47	4	3.8	4	3.5	4	150	37	18	22	29	26	18	18	13
56	5	1	53	4	3	3	3	3.11111	135	29	25	18	26	32	23	26	14
59	6	1	46	4	4.1	4.5	3.5	4.33333	159	46	34	23	30	41	20	31	9
61	5	2	38	4	3.1	3	3.25	2.33333	167	35	24	16	26	31	18	13	14
62	2	2	39	4	2.9	3	2.75	2	142	32	15	22	25	27	21	22	14
65	2	1	33	4	3.2	2.83333	3.75	2.66667	103	20	15	27	17	26	17	20	15
66	4	1	31	4	3	3	3	3	131	28	20	20	24	24	20	21	12
70	2	2	33	3	1.9	1	3.25	0	137	28	19	33	31	32	17	15	18
73	3	1	56	2	2.9	2.83333	3	2.77778	150	26	19	20	25	31	16	16	10
74	4	1	55	4	3.1	2.83333	3.5	3	130	29	16	20	27	28	20	20	14
76	3	2	51	5	3.2	4	2	3.44444	123	41	25	25	18	37	26	28	15
77	3	1	50	4	4.2	4.33333	4	4.22222	145	36	29	12	30	31	21	21	13
79	3	1	41	4	3	3	3	3.33333	140	28	20	21	25	25	22	23	13
80	2	2	52	4	2.6	2.16667	3.25	1.66667	130	31	30	34	17	23	17	19	13
83	3	2	34	4	3	2.33333	4	2	152	30	24	14	25	24	15	14	11
84	4	2	39	4	3.7	4.16667	3	3.88889	150	42	34	23	36	38	31	30	17
85	3	2	41	4	3	3.16667	2.75	1.88889	134	28	25	23	29	26	18	19	10
86	4	1	46	2	2.9	2.83333	3	2	150	36	28	21	27	28	21	22	13
88	5	2	45	4	3	3	3	3	152	30	21	20	25	25	21	21	12
89	3	1	51	4	3	2.5	3.75	2.55556	142	32	19	20	17	34	23	23	13
90	4	1	36	4	3	3	3	3	147	29	19	18	25	23	21	21	13
91	2	1	42	2	2.6	2	3.5	2.22222	146	28	19	22	25	25	14	15	9
92	4	1	33	4	3.7	3.83333	3.5	3.55556	133	22	28	28	27	28	19	23	13
93	4	1	48	2	3.3	3.33333	3.25	3.22222	136	28	25	21	24	24	18	21	12
94	1	1	28	5	2.9	2.83333	3	3.22222	116	15	8	29	22	15	18	15	12
95	4	1	55	4	4.5	5	3.75	5.55556	130	42	29	29	24	36	23	29	13
96	2	1	33	2	2.6	2.33333	3	1.44444	115	17	30	23	14	26	17	23	12
97	2	1	54	4	3.1	3	3.25	3.77778	151	34	17	16	32	22	20	18	11
98	3	1	59	4	3.2	3.16667	3.25	4	138	35	25	17	25	28	26	28	16
99	4	2	24	2	2.9	3.5	2	0.555556	123	27	22	28	22	29	31	25	14
100	7	2	39	2	4	3.83333	4.25	3.22222	148	42	33	25	27	29	27	19	15
101	2	1	39	4	3.1	2.66667	3.75	2	144	29	13	25	29	23	16	15	11
102	2	2	43	3	2.8	3.16667	2.25	2.77778	130	33	23	26	27	33	27	27	16
104	3	1	50	4	3.1	2.83333	3.5	2.33333	143	29	19	23	23	24	20	18	11
108	2	2	29	4	2.8	2	4	0	124	25	30	35	35	17	12	13	7
109	2	1	39	3	2.6	2.33333	3	2.22222	123	26	10	26	30	19	17	15	11
111	4	2	30	2	3.3	3	3.75	1.77778	158	40	16	11	31	14	23	20	12
112	1	1	50	2	2.4	2.16667	2.75	3.33333	142	25	17	23	27	20	17	14	8
113	7	2	43	2	2.6	2.16667	3.25	2.22222	143	26	18	22	24	21	20	13	10
114	4	1	36	4	3.9	4.16667	3.5	3.88889	163	41	26	22	27	28	22	26	14
115	2	1	39	4	3	3	3	3	150	31	17	16	24	20	21	21	12
116	2	2	38	2	1.6	1.33333	2	0	120	22	9	27	11	14	12	16	11
117	3	2	44	4	4.1	5	2.75	5	140	33	17	24	18	26	21	22	12
119	3	2	31	4	3.7	3.83333	3.5	4.22222	137	29	21	27	30	23	16	17	5
120	2	1	51	4	3	2.83333	3.25	2.11111	136	25	21	22	22	25	22	23	12
122	2	2	48	2	2.6	2.33333	3	2	122	26	27	24	26	25	16	15	10
123	3	2	54	4	3.9	3.83333	4	3.22222	156	29	12	20	33	28	21	22	11
124	1	1	50	4	2.8	2.5	3.25	2.44444	129	24	22	20	25	23	16	16	11
125	3	1	52	4	2.9	2.5	3.5	2.44444	133	25	19	20	23	25	20	18	11
126	4	1	54	2	3.2	3.16667	3.25	3.22222	148	33	17	20	26	30	24	28	16
128	2	2	58	4	2.5	1.5	4	1.77778	139	25	17	25	22	24	15	12	9
129	2	1	35	2	2.8	2.5	3.25	2.66667	151	39	12	31	32	21	14	12	11
130	2	2	37	2	3	2.33333	4	2	104	15	25	17	27	16	20	19	8
132	4	2	44	2	3.4	3	4	3.11111	158	33	17	18	30	22	18	21	12
135	7	2	37	4	2.7	2.16667	3.5	2.22222	128	25	15	29	14	23	16	16	10
136	3	2	51	2	4.6	4.83333	4.25	4.33333	172	42	32	12	31	41	27	34	20
137	7	1	41	3	3.2	3	3.5	0.111111	152	21	9	15	31	28	16	20	18
138	4	2	49	4	3.6	3.33333	4	3.44444	139	29	26	30	21	24	15	20	9
139	4	1	25	2	3.5	3.33333	3.75	3.44444	140	33	16	33	29	27	21	22	12
140	3	2	41	2	3.1	2.5	4	2.77778	154	37	18	20	21	24	17	12	14
141	4	2	41	2	4	3.83333	4.25	3.33333	163	41	22	19	33	27	24	19	13
143	3	1	42	2	2.9	2.83333	3	3	133	26	16	24	22	19	21	21	12
144	2	1	38	4	4.1	4.66667	3.25	4.55556	143	39	24	20	31	31	27	29	12
145	3	1	54	2	3.3	3.16667	3.5	2.44444	147	30	26	21	27	32	17	19	10
146	4	1	46	2	2.3	2	2.75	0.444444	140	21	19	17	29	16	16	11	13
147	2	1	44	2	2.4	1.5	3.75	0.222222	120	15	18	25	14	26	24	21	13
148	2	2	24	4	3	3	3	2.77778	144	33	18	26	30	26	22	21	11
149	6	1	56	4	3.6	4.83333	1.75	5.88889	164	45	30	6	30	40	28	34	19
150	4	1	48	1	2.7	2.83333	2.5	2.88889	122	26	16	32	24	26	26	24	12
151	4	2	35	4	3.2	2.66667	4	3	130	33	17	23	20	17	17	12	9
152	3	2	50	2	3.1	2.66667	3.75	1.33333	156	30	21	20	22	22	19	18	10
153	3	1	48	2	3	2.66667	3.5	1.55556	156	32	20	14	23	24	16	15	11
154	4	2	45	2	3.8	3.66667	4	3.77778	151	34	27	22	35	20	18	19	9
155	2	1	54	4	2.7	2.5	3	3	128	26	21	20	27	24	21	21	12
157	5	1	50	4	2.7	2.16667	3.5	2.11111	141	31	14	28	25	19	16	14	8
158	3	1	45	4	2.9	2.66667	3.25	2.88889	139	28	20	20	27	28	22	22	12
159	4	1	56	4	3.6	3.83333	3.25	3.44444	134	40	28	16	31	22	20	16	8
161	2	1	41	4	1.7	1.16667	2.5	1.33333	157	32	6	32	31	9	13	10	10
162	3	2	28	4	3	3.33333	2.5	3.66667	139	29	24	23	33	23	20	23	12
163	4	1	42	3	3.1	3.5	2.5	4.55556	170	41	24	10	37	30	26	26	14
165	2	2	37	2	3.1	3	3.25	3.44444	155	35	25	9	22	23	18	23	11
166	4	2	51	2	2.4	1.83333	3.25	2.77778	167	46	11	29	29	26	28	20	8
168	1	2	46	2	3.1	2.5	4	0.777778	154	28	18	20	24	24	15	14	10
169	2	1	55	4	2.9	2.83333	3	2.77778	158	28	24	13	23	25	21	21	14
171	2	1	49	4	3.5	3.16667	4	2.77778	158	37	21	13	30	27	18	16	9
173	3	1	47	2	2.5	2.16667	3	2.11111	140	27	16	27	24	25	17	16	8
174	7	1	40	5	3.4	3	4	2.44444	142	26	23	20	27	26	16	18	11
175	2	1	26	4	2.5	2.5	2.5	3.88889	143	20	31	11	22	32	23	18	16
176	2	1	53	2	2.6	2.33333	3	2	145	28	18	19	26	22	14	16	9
177	7	1	55	4	3	3	3	3	155	45	22	5	36	30	18	20	10
178	4	1	55	4	4.3	4.66667	3.75	4.22222	150	34	26	20	30	39	22	26	14
179	1	1	23	4	3.1	2.83333	3.5	2.88889	137	31	19	18	21	21	17	16	11
180	6	2	26	4	2.8	2	4	2	137	30	20	20	25	24	14	15	8
181	2	1	35	4	1.9	1.16667	3	2	129	20	21	30	29	18	11	14	10
182	2	1	34	2	2.6	1	5	0	154	37	11	5	24	6	7	7	4
183	3	2	44	4	2.7	2.5	3	1.33333	124	23	6	32	16	25	17	17	11
184	2	1	48	2	2.6	2.33333	3	1.88889	141	31	18	26	24	21	15	16	9
185	1	2	52	4	3	2.33333	4	2.44444	147	31	20	17	26	22	15	14	8
187	2	1	46	4	3	3	3	2.11111	117	28	21	31	25	19	13	13	8
188	2	2	39	2	3	2.83333	3.25	2.11111	134	21	27	18	22	26	16	14	13
189	2	1	39	4	2.7	2.5	3	3	141	32	15	17	26	26	15	16	9
192	5	2	33	4	3.6	3.83333	3.25	2.88889	141	30	21	17	29	30	28	29	16
193	5	1	52	4	3.7	3.66667	3.75	3.11111	153	36	22	15	26	25	23	23	13
195	2	2	29	2	3.1	2.83333	3.5	3	131	26	16	17	19	25	18	16	15
197	3	1	40	4	1.4	1.16667	1.75	0	96	17	15	28	20	22	18	19	16
200	3	2	42	3	3.4	3	4	2.44444	150	39	22	24	36	21	16	16	8
201	4	2	50	3	3.1	2.66667	3.75	3.66667	143	28	26	19	23	34	19	19	10
203	4	1	50	2	2.6	2.5	2.75	0.111111	134	27	25	26	25	35	19	25	15
204	4	1	57	4	2.9	2.83333	3	2.77778	145	33	17	19	26	27	20	22	11
205	5	2	49	4	3.1	3.33333	2.75	3.88889	140	28	31	15	24	32	18	21	13
206	3	2	39	4	3.3	3.33333	3.25	3	155	41	24	23	31	34	22	25	13
208	4	1	54	2	3.1	2.66667	3.75	3	137	34	24	20	23	24	20	17	10
209	5	2	31	4	2.3	2.33333	2.25	2.77778	122	27	18	23	28	25	15	14	9
210	7	2	55	3	3.4	3.16667	3.75	1.66667	153	38	15	15	34	24	14	13	9
211	4	2	32	4	2.8	2.83333	2.75	3.77778	142	40	19	18	27	24	20	26	11
212	7	2	27	2	3	3	3	3	141	25	11	28	25	17	23	21	16
213	7	2	46	4	2.4	1.83333	3.25	2.44444	146	23	15	29	27	18	17	11	8
215	3	1	57	4	3.7	3.66667	3.75	3.77778	161	39	24	11	28	27	20	20	12
217	2	2	43	4	3.6	3.5	3.75	3.66667	144	32	16	26	21	25	20	17	11
219	3	1	52	4	3.1	2.5	4	2	137	31	15	21	23	21	17	15	8
220	3	1	53	4	3.1	2.83333	3.5	2.77778	145	31	20	20	27	24	16	17	9
221	1	1	54	3	2.8	2.33333	3.5	4.77778	151	35	18	9	21	28	20	11	17
222	4	2	49	3	2.5	2.33333	2.75	2.33333	156	30	29	18	35	24	21	18	16
224	3	1	57	4	3.8	3.5	4.25	2.44444	159	38	20	16	30	22	18	23	12
225	2	1	55	4	3.4	3.16667	3.75	3.11111	150	27	21	14	27	33	18	13	11
226	4	1	35	5	3.2	3.33333	3	4	131	22	13	21	28	24	23	26	16
228	3	1	30	2	1.3	1	1.75	0.222222	143	18	5	29	22	10	19	11	15
229	2	2	44	2	2.7	2.33333	3.25	2.11111	135	25	18	24	25	23	16	16	11
230	2	2	52	2	3.1	2.66667	3.75	2.11111	145	27	20	24	27	22	17	15	10
233	4	2	51	3	3.3	3	3.75	3.88889	161	33	23	22	29	24	15	15	13
234	2	1	59	4	4.1	4.16667	4	2.22222	153	38	20	25	31	27	22	33	17
235	2	1	42	4	3.2	2.83333	3.75	2.55556	133	29	18	21	25	24	21	17	11
236	7	2	41	3	2.9	2.33333	3.75	1.44444	144	34	24	23	22	24	16	15	9
237	2	1	48	4	2.9	2.66667	3.25	2.88889	135	28	22	20	22	25	16	15	12
239	4	1	39	4	3	2.33333	4	1.88889	153	42	12	21	23	22	13	14	8
240	2	1	35	1	2.8	2	4	2.88889	138	28	19	20	24	24	21	21	12
241	5	1	49	4	3.5	3.16667	4	3	148	26	23	14	35	29	20	25	12
242	3	1	45	5	2.8	2.33333	3.5	2.44444	129	24	22	25	24	25	16	13	11
244	7	1	48	1	3.4	3	4	4.11111	144	30	18	13	26	31	19	25	17
245	7	1	57	4	2.3	2	2.75	1.55556	129	14	10	22	11	15	15	10	5
246	2	1	27	2	3	3	3	3.66667	145	30	14	22	27	25	21	21	12
247	4	1	53	4	3.2	3.33333	3	2	150	37	17	24	26	12	13	15	4
248	2	2	37	4	2.9	2.83333	3	2.88889	133	26	20	22	17	24	19	21	13
249	3	1	40	5	3	2.83333	3.25	3.11111	132	31	22	20	24	23	22	21	13
250	1	1	51	1	2.9	2.33333	3.75	1.44444	144	27	26	28	31	28	19	16	10
251	2	1	33	3	3.3	3.33333	3.25	0.444444	157	28	11	27	30	25	16	14	5
252	3	1	42	4	3.4	3	4	2.66667	157	35	20	15	33	30	19	21	9
253	2	1	49	1	2.6	2	3.5	3.44444	138	27	18	28	23	22	20	19	10
254	4	1	48	4	2.8	2.5	3.25	3	137	27	22	29	30	27	18	19	12
255	7	2	29	2	2	2.16667	1.75	1.44444	127	25	21	27	22	22	20	21	16
256	2	2	54	5	3.9	4	3.75	3.55556	160	27	28	20	25	28	18	21	11
258	4	1	36	5	2.8	2.5	3.25	2.88889	133	27	8	20	16	23	22	24	13
259	2	1	30	4	2.5	2.33333	2.75	2.44444	101	18	17	29	18	28	18	14	12
260	3	1	57	2	3	3	3	2.77778	133	28	20	20	24	24	14	14	8
261	3	1	58	2	2.9	2.83333	3	2.77778	130	29	20	20	24	24	21	20	11
262	2	2	55	3	2.8	2.66667	3	2.77778	145	28	22	20	22	22	19	20	12
263	4	1	47	4	2.7	2.83333	2.5	2.11111	146	24	20	20	24	28	18	17	16
264	2	2	47	3	3.6	3.33333	4	3	161	42	24	14	24	27	21	20	14
265	2	2	45	3	3.6	3.33333	4	3.33333	165	39	26	14	28	27	19	18	10
266	2	1	41	2	2.9	2.16667	4	1.88889	150	28	20	20	26	24	14	14	9
267	7	1	56	3	3.4	3.5	3.25	4	143	32	19	23	30	37	23	26	13
269	4	1	56	2	3.3	3.33333	3.25	3	131	30	22	23	25	29	17	21	13
270	3	1	40	4	2.5	1.83333	3.5	2.66667	160	39	11	22	34	23	18	15	10
271	4	1	53	4	2.2	1.33333	3.5	0	123	16	9	35	6	6	8	7	4
272	4	1	49	2	3	3	3	3	158	28	20	20	24	24	21	21	12
273	3	1	43	4	3.8	3.16667	4.75	0	162	43	16	19	33	19	13	9	5
274	3	2	38	4	2.8	2.5	3.25	2.55556	132	33	21	28	26	23	16	13	11
275	3	1	57	3	3.4	3	4	3	148	33	15	17	21	27	18	17	10
276	3	1	56	4	3.3	3	3.75	4	153	35	25	17	27	27	18	16	10
277	3	1	52	2	2.9	3	2.75	2	146	31	21	23	30	24	16	15	8
279	3	1	39	2	3	2.83333	3.25	2.88889	138	27	19	21	22	27	14	17	13
280	3	2	47	4	2.6	2.16667	3.25	2.66667	148	34	17	28	30	12	13	8	6
281	4	1	32	3	3.5	3.83333	3	2.11111	185	27	27	21	35	33	34	35	20
282	3	1	53	2	2.4	2.16667	2.75	3	138	21	13	24	31	20	18	15	11
283	1	2	34	2	2.7	2.5	3	2.88889	135	28	20	20	24	24	21	21	12
284	2	2	23	3	2.2	1.83333	2.75	3	137	25	19	20	22	17	19	15	11
285	4	2	31	2	3	2.5	3.75	2.55556	143	30	18	26	24	23	17	18	10
286	2	2	21	2	2.7	2.33333	3.25	2.88889	138	29	17	21	21	24	16	16	12
287	4	2	50	4	3.2	2.83333	3.75	2.66667	140	30	19	17	25	21	20	19	10
289	3	1	49	2	3.5	3.16667	4	2.77778	148	28	23	18	30	23	18	18	10
290	7	2	28	4	3.3	3.16667	3.5	1.44444	144	30	22	25	23	28	18	18	9
291	6	1	47	4	3.1	2.66667	3.75	3	143	26	16	21	28	30	18	20	11
292	2	2	29	4	3.4	3.33333	3.5	2.88889	124	34	23	33	20	26	27	27	19
293	2	2	52	2	3.8	3.66667	4	4.77778	166	43	21	23	35	24	19	18	15
294	2	2	59	2	2.5	2	3.25	2.22222	128	19	18	23	19	19	18	14	11
295	2	1	35	3	2.9	2.33333	3.75	2	136	36	10	25	30	31	17	12	5
296	5	1	39	4	2.8	2.5	3.25	2	152	35	18	15	25	17	14	18	9
297	3	2	54	3	3.8	3.83333	3.75	3.22222	150	33	25	23	39	32	25	26	12
300	3	1	49	2	3.9	3.83333	4	2.11111	147	40	15	27	31	24	16	15	7
303	4	1	38	4	3	3	3	3	135	28	20	20	24	24	21	21	12
304	5	1	50	2	3.2	3	3.5	2.11111	148	29	15	18	24	22	17	21	10
305	3	1	30	4	2.3	2	2.75	1.44444	124	18	8	33	16	17	17	12	14
306	3	2	47	4	3.9	4.5	3	4.22222	171	31	27	16	22	32	20	22	18
307	7	2	47	2	3.8	3.66667	4	2.11111	166	36	22	16	38	28	25	21	12
308	5	2	45	5	4.6	4.83333	4.25	1.77778	149	33	20	12	27	30	25	28	14
309	2	1	40	4	2.9	2.83333	3	0.333333	142	25	12	24	31	32	18	17	14
310	4	2	37	4	3.2	3.5	2.75	2.88889	145	28	23	24	27	26	22	22	12
311	3	2	42	4	3.1	2.83333	3.5	2.77778	136	28	18	23	24	24	16	15	11
312	1	2	44	3	2.5	2.16667	3	2.44444	139	23	22	19	26	23	20	17	12
313	7	2	39	4	4.5	4.83333	4	3.66667	162	41	20	16	23	30	17	17	9
316	4	2	43	2	3.3	2.83333	4	4.11111	105	26	6	35	19	22	25	25	13
317	1	1	47	2	1.6	1.16667	2.25	0.666667	92	8	5	35	7	13	17	13	9
318	4	1	56	4	4.3	5	3.25	5.66667	177	39	22	15	38	38	27	30	15
319	4	2	32	4	3	2.83333	3.25	3.11111	170	37	19	15	27	21	24	18	12
320	2	1	54	4	3.1	3.16667	3	3.33333	166	27	33	5	38	37	20	14	12
321	3	2	34	4	4	4	4	4.77778	156	41	26	23	34	34	20	19	11
322	1	2	29	4	3.1	3	3.25	0	121	27	17	27	20	22	18	14	17
323	2	2	45	3	2.9	3	2.75	2.33333	149	32	20	23	30	25	14	15	11
325	2	1	51	2	2.8	2.33333	3.5	2.77778	131	22	22	28	23	28	16	16	11
326	7	2	49	5	4.7	4.5	5	5.88889	146	44	24	22	26	35	26	32	15
327	5	2	56	4	2.8	2.33333	3.5	2.22222	143	29	25	22	26	26	19	19	12
328	5	2	40	5	2.9	3	2.75	2.55556	152	32	18	20	33	23	20	16	8
330	2	2	34	4	2.4	2	3	1.88889	111	17	13	28	14	18	18	11	10
331	7	1	36	2	2.3	1.66667	3.25	1.88889	147	27	6	22	19	27	14	12	9
332	7	1	28	5	2.6	2.66667	2.5	1	151	36	6	33	37	13	17	13	11
333	3	1	54	4	2.8	2.33333	3.5	1.66667	109	18	9	25	18	18	24	22	10
334	7	2	43	3	3.2	4	2	3	96	25	18	35	15	13	23	22	17
335	4	1	47	4	2.8	2	4	2	147	28	20	20	24	24	15	14	8
336	2	2	53	4	3.2	3.16667	3.25	2.77778	150	30	25	10	31	27	18	20	12
337	2	2	26	3	2.9	2.33333	3.75	2.77778	126	24	16	22	24	22	21	20	15
338	2	1	59	2	3	2.33333	4	3	144	29	19	24	22	25	19	16	12
339	2	1	29	2	2.9	2.83333	3	2.33333	137	28	22	17	23	22	9	15	8
340	2	1	33	2	2.4	2.33333	2.5	3	129	22	21	25	22	22	16	16	11
342	3	1	44	4	2.5	2.16667	3	2.11111	138	34	23	20	22	30	17	25	15
343	4	2	55	4	3	3	3	3	145	28	20	20	24	24	14	14	9
344	3	1	47	2	2.5	2.33333	2.75	2.44444	144	32	10	25	35	32	18	20	10
345	2	2	38	2	3.3	3.16667	3.5	2.88889	145	33	20	23	22	23	17	16	10
346	3	1	39	2	2.4	2	3	2.22222	133	33	18	17	22	20	18	17	11
347	5	1	51	4	3.1	2.5	4	3.11111	157	40	24	11	32	22	16	11	8
348	2	2	42	2	3.9	4	3.75	5	152	40	14	21	27	12	19	16	10
351	3	1	54	4	2.7	2.33333	3.25	3.33333	130	23	23	19	21	26	19	19	12
352	4	1	50	4	3.1	3	3.25	3.11111	136	35	22	26	17	27	19	23	12
353	2	1	57	2	3.1	2.83333	3.5	2.44444	146	34	22	19	28	28	20	21	9
354	2	1	55	4	3.1	3.16667	3	0.444444	127	26	14	31	19	35	14	13	16
357	4	2	44	2	3.2	3.33333	3	3.77778	153	35	24	10	27	27	19	23	15
359	5	1	25	5	3.9	3.83333	4	3.66667	170	41	29	20	34	31	20	31	20
361	2	1	42	4	3.4	3.66667	3	3.77778	147	30	24	20	33	31	22	21	13
362	2	1	47	4	3.1	3.66667	2.25	3.33333	113	20	25	28	22	31	25	24	15
363	4	1	53	4	3	3.5	2.25	3.44444	124	30	20	22	22	25	25	21	12
364	7	2	31	4	3.1	2.5	4	2.77778	136	28	20	25	20	24	20	19	12
365	1	2	24	5	3.5	3.66667	3.25	1.11111	142	31	19	30	30	27	19	24	11
367	1	2	53	3	3	2.5	3.75	2.22222	141	27	20	23	18	25	15	15	12
368	1	2	46	5	4.2	5	3	4.77778	152	25	26	27	30	38	29	33	19
370	2	2	29	4	2.7	2.66667	2.75	2.44444	143	29	19	27	32	23	15	15	12
371	1	2	30	4	2.8	2.66667	3	3.22222	142	22	21	31	26	16	16	14	12
372	3	2	39	4	3.1	3	3.25	2.66667	140	33	21	23	28	20	18	21	12
373	4	2	45	3	3.4	3	4	2.77778	144	32	15	27	17	18	18	15	10
375	2	2	40	4	3.1	2.66667	3.75	2.22222	126	26	7	35	17	16	16	12	8
376	2	1	50	4	2.7	2.33333	3.25	2.55556	143	32	16	19	27	25	19	18	12
377	2	2	36	4	3	2.5	3.75	3.33333	139	29	19	24	24	24	16	15	9
379	1	2	31	2	4	4	4	2.88889	151	41	29	18	25	25	17	19	12
380	3	2	39	4	3.4	3	4	3.11111	167	39	19	24	29	26	22	20	11
381	2	2	35	2	2.9	2.66667	3.25	2.33333	152	31	22	15	23	27	17	18	12
382	1	2	45	4	3.3	4	2.25	2.33333	162	36	26	28	24	31	20	23	15
383	3	2	49	4	3.7	3.5	4	3	164	36	21	13	28	31	19	20	11
384	2	2	31	2	3.5	3.16667	4	3.33333	150	31	16	25	23	26	19	18	12
387	2	2	30	4	4.7	4.83333	4.5	4.77778	187	49	22	24	41	28	28	27	16
388	1	2	56	2	1.9	1.5	2.5	1.11111	107	23	17	29	15	20	13	12	15
389	3	2	49	3	3.1	2.83333	3.5	2.33333	161	37	24	22	25	26	16	19	16
390	3	2	45	4	2.4	2.83333	1.75	1.77778	135	29	28	24	22	30	24	22	17
392	2	2	33	4	3	3	3	2.11111	113	25	19	24	21	27	15	20	12
393	4	1	50	2	2.9	2.5	3.5	1.55556	137	26	25	21	24	28	23	16	8
394	2	2	56	3	2.4	1.5	3.75	0.444444	115	24	22	23	24	22	17	12	8
395	2	2	47	3	3	3	3	0.555556	147	31	23	20	24	24	23	21	12
396	4	2	34	4	3.3	3.16667	3.5	1.88889	157	29	27	15	21	28	18	17	11
397	6	2	54	2	3.4	4	2.5	3.33333	150	35	24	23	27	29	19	20	12
399	1	2	50	2	2.7	2.33333	3.25	2	145	32	17	24	27	23	16	15	8
400	2	1	36	4	3	2.5	3.75	2.55556	142	27	19	20	25	24	18	19	10
401	2	2	41	1	2.6	1.66667	4	0.333333	157	31	20	15	25	23	16	11	6
403	3	1	45	2	2.7	1.83333	4	0.111111	142	34	24	34	12	25	14	11	14
404	2	1	58	4	2.7	2	3.75	2.44444	131	24	22	22	26	26	15	15	10
405	4	1	38	4	2.8	2.83333	2.75	2.88889	142	35	17	24	31	24	21	21	12
406	2	1	34	4	2.9	2.66667	3.25	3	134	27	17	26	24	26	22	23	12
407	4	2	41	3	2.9	2.83333	3	1.77778	134	27	24	26	28	24	19	21	14
409	4	2	41	4	2.9	2.33333	3.75	1.88889	136	28	18	17	23	21	18	19	11
411	7	1	47	2	2.9	2.33333	3.75	1	146	28	20	20	24	24	18	11	7
412	2	2	26	4	2.9	3	2.75	2.44444	144	31	19	24	26	24	19	20	10
414	3	1	49	4	3.6	3.83333	3.25	3.55556	148	31	17	21	27	29	20	25	13
415	1	2	33	3	2.2	1.83333	2.75	0.222222	119	25	20	28	18	23	18	13	10
416	2	1	44	4	2.7	2	3.75	1.22222	149	32	16	18	21	22	15	18	8
417	2	2	36	2	3.1	3	3.25	2.11111	145	35	20	25	30	27	15	22	11
418	4	1	58	5	3.2	3	3.5	2.88889	145	29	20	16	27	26	15	15	9
419	3	1	47	4	3.2	2.66667	4	3.11111	145	31	20	15	30	36	19	21	11
420	5	1	45	2	3	3	3	3	169	41	33	18	32	37	22	24	14
421	4	1	47	4	3.6	3.5	3.75	5	162	33	21	13	26	29	22	23	14
422	2	2	42	4	2.3	2.33333	2.25	1	136	25	19	17	27	27	16	17	11
424	6	1	54	4	4.4	4.16667	4.75	1.77778	172	44	31	14	26	33	23	22	17
427	3	1	53	4	3.8	4	3.5	4.33333	145	33	29	19	24	31	20	25	11
428	2	1	39	2	3.5	4.16667	2.5	3.77778	127	25	18	32	28	37	25	33	17
431	3	1	54	4	3.2	3.33333	3	3	130	26	25	25	25	29	19	26	12
433	5	2	40	4	3.3	2.83333	4	2.88889	154	38	25	16	31	25	19	22	12
434	3	1	42	4	3.2	2.66667	4	2.55556	141	31	22	26	23	23	22	25	11
435	1	2	42	3	3	2.83333	3.25	3.22222	144	36	24	9	34	35	20	23	17
437	3	1	52	4	3	2.83333	3.25	2	141	29	19	18	25	19	15	15	9
438	3	1	56	2	2.7	2.33333	3.25	2.66667	151	34	15	22	27	24	18	18	11
439	2	1	56	4	3.5	3.83333	3	3.44444	134	25	20	21	26	35	25	27	13
440	2	1	47	2	4	4	4	3.11111	153	42	20	22	28	27	27	23	19
441	4	1	47	4	4	4	4	3.22222	116	31	23	24	26	32	17	23	9
442	1	2	57	5	3.6	3.5	3.75	4.55556	167	47	28	17	35	27	15	20	12
443	6	1	46	4	2.7	2.66667	2.75	2.88889	128	27	20	19	25	22	14	17	10
444	2	2	40	4	3.5	3.5	3.5	2.66667	145	32	26	16	32	29	17	21	14
445	2	1	49	4	3.1	2.66667	3.75	2.33333	147	32	23	15	31	27	17	18	9
447	2	2	53	2	4.5	4.66667	4.25	5.33333	160	39	20	20	25	35	22	25	11
448	1	2	45	2	2.9	2.16667	4	2	146	37	14	25	20	18	14	15	8
449	5	2	55	5	3.8	4	3.5	3.22222	148	45	23	25	23	28	22	23	14
450	5	2	44	4	4	4	4	2.33333	137	32	20	30	31	24	17	19	10
451	7	2	54	3	3	2.83333	3.25	2.55556	139	26	23	20	29	21	18	15	9
452	4	2	32	4	2.6	2.16667	3.25	0.666667	132	26	23	24	21	24	16	15	10
454	2	2	43	2	2.9	2.33333	3.75	0.333333	142	29	12	27	22	18	18	17	10
455	3	2	54	4	3.7	4	3.25	3.22222	160	31	24	19	24	31	22	30	11
457	2	2	40	4	3.9	3.83333	4	2.77778	154	37	23	23	28	24	17	20	11
458	3	1	51	4	3	3.5	2.25	3.22222	134	27	19	22	30	25	25	27	15
459	5	2	53	4	3.8	3.66667	4	3.88889	174	44	26	15	38	21	18	23	11
460	3	2	47	4	3.1	2.66667	3.75	3	133	24	17	20	23	20	17	18	9
461	4	2	31	4	3.2	4	2	1	117	26	30	30	21	33	25	26	16
462	4	2	56	4	3.4	3.33333	3.5	2.22222	136	25	26	27	27	30	21	18	13
465	3	1	41	2	3.4	4	2.5	3.88889	140	30	25	22	23	30	25	28	16
467	4	1	43	4	3.2	3	3.5	3.11111	125	31	15	28	26	29	22	24	11
468	2	1	36	2	2.9	2.16667	4	1.44444	139	22	15	21	28	18	15	14	8
469	2	1	58	1	2.4	1.83333	3.25	0	143	23	15	19	25	23	14	11	13
470	2	2	47	2	3.4	3	4	2.11111	154	27	21	25	30	24	19	14	8
471	2	2	55	3	2.9	3	2.75	2.88889	137	16	30	16	19	32	20	16	12
472	3	1	42	4	2.5	2.16667	3	2	137	28	17	21	20	25	19	17	14
474	5	1	54	4	3	2.66667	3.5	2.77778	144	33	25	19	28	27	17	15	10
475	4	2	40	3	4	3.83333	4.25	3	160	32	23	20	35	33	18	23	11
476	2	1	33	2	2.8	2.5	3.25	2.33333	133	29	19	22	24	26	18	20	10
477	2	2	49	4	2.8	2.83333	2.75	1.77778	141	35	20	20	17	28	20	18	12
478	2	1	45	4	3	2.66667	3.5	2.55556	138	31	25	26	30	28	20	17	12
479	1	1	34	2	2.8	2	4	2	147	28	20	20	24	24	14	14	8
480	2	2	47	2	3	2.66667	3.5	3.55556	153	29	25	19	32	25	21	16	11
481	2	1	47	4	3.1	2.5	4	3	121	28	20	20	24	24	21	21	12
483	3	2	26	4	4.2	3.83333	4.75	4.55556	176	46	27	8	36	34	23	22	11
485	4	1	49	2	2.9	2.5	3.5	2.55556	132	22	16	24	22	23	18	18	12
487	2	2	44	4	4.2	4.16667	4.25	3	148	38	15	23	27	25	21	27	16
489	2	1	35	2	3.1	3.33333	2.75	2.11111	138	32	14	23	21	22	25	23	14
491	3	1	41	4	3	4.16667	1.25	4	126	22	18	29	22	34	32	30	19
492	2	2	45	3	3.9	3.83333	4	5.22222	154	35	22	17	29	18	19	15	8
494	7	2	32	4	3.9	3.83333	4	3.11111	150	38	22	16	38	23	21	19	8
495	2	1	48	1	2.6	2.5	2.75	2	141	29	19	29	27	25	16	22	13
497	3	2	28	2	3.5	3.16667	4	3.11111	138	27	17	29	25	27	20	21	13
498	2	1	44	2	3.2	2.83333	3.75	2	152	33	17	11	26	18	16	14	8
499	5	2	35	4	3.2	2.66667	4	0.444444	149	36	19	20	24	28	13	15	10
500	2	2	50	4	3.7	3.16667	4.5	2.44444	162	21	18	5	36	31	21	20	13
502	2	2	52	3	3	2.66667	3.5	1.88889	131	17	20	19	26	23	16	18	10
507	5	2	35	3	3.3	3	3.75	3	142	27	26	22	25	29	21	21	11
509	4	1	35	4	3	3	3	3	143	28	20	20	24	24	21	21	12
510	7	1	46	2	3.3	2.83333	4	2.33333	141	30	15	25	27	24	16	16	10
512	2	2	38	5	2.3	2.5	2	2.22222	132	27	18	24	21	27	15	14	11
515	2	2	40	3	3.1	2.5	4	2.88889	147	32	17	23	24	23	18	18	11
518	2	2	54	4	3	2.83333	3.25	3.88889	126	34	28	25	31	32	22	24	13
519	6	2	42	4	4.1	4	4.25	4	155	41	29	15	36	30	24	25	13
520	5	2	49	4	3.3	3	3.75	2.11111	147	29	30	15	24	31	16	19	10
521	2	1	48	2	3.1	3.16667	3	0.777778	155	36	14	22	35	26	18	21	14
522	5	2	58	4	3.5	3.16667	4	3.88889	149	26	20	17	29	31	24	25	12
524	7	2	32	4	3	3	3	3	143	28	20	20	24	24	14	14	8
526	4	1	41	4	2.5	2.16667	3	0.555556	143	30	16	21	24	20	17	13	11
528	2	1	27	5	2.8	2.83333	2.75	3.11111	139	25	23	23	25	27	22	22	13
529	3	1	46	4	2.8	2.66667	3	3	141	32	20	20	26	24	21	21	12
530	4	1	53	4	4.1	4	4.25	3	164	31	19	16	37	32	22	17	11
531	4	2	54	4	3.4	3.16667	3.75	3.11111	155	29	15	18	32	27	15	16	12
532	4	1	44	4	2.9	2.5	3.5	3.11111	134	28	19	17	24	23	17	19	12
533	1	1	51	4	3.2	2.66667	4	2.22222	141	31	16	23	24	27	15	15	8
534	4	1	47	4	3.9	4.33333	3.25	5	154	38	35	12	30	39	27	26	16
536	2	1	38	4	2.6	2.33333	3	0.222222	141	41	8	28	12	15	11	9	5
537	3	1	42	3	2.9	2.33333	3.75	1.88889	142	28	18	22	21	25	14	15	9
538	3	1	49	3	2.6	2.33333	3	2	152	27	16	25	24	24	17	20	12
540	2	1	56	2	3.8	3.66667	4	3.44444	144	24	17	22	32	24	19	15	12
541	4	2	49	3	2.7	3	2.25	2.55556	138	30	21	21	27	28	21	19	10
542	2	1	25	5	3	2.83333	3.25	2.33333	140	30	20	25	18	18	21	15	12
543	2	1	43	2	3	2.66667	3.5	2	149	29	9	23	22	34	17	18	9
544	3	1	36	2	3.5	3.33333	3.75	1.66667	166	39	22	11	34	22	19	21	12
545	7	1	50	2	3.8	3.83333	3.75	2.55556	155	39	22	20	29	25	19	18	12
546	2	2	53	3	2.9	2.83333	3	2.33333	140	30	15	24	30	27	16	16	12
548	3	1	39	4	2.9	2.66667	3.25	2.88889	137	30	21	21	23	24	23	22	13
549	4	2	42	3	3.4	3.16667	3.75	2.66667	134	25	22	21	26	21	18	9	8
550	2	2	25	5	3	3	3	3	137	28	20	20	24	25	21	21	12
551	6	1	42	4	3.2	2.83333	3.75	2.88889	149	32	20	24	25	24	17	17	12
552	2	2	39	4	2.6	2.5	2.75	2.77778	133	22	18	21	23	25	20	18	12
554	3	1	44	3	3.7	3.66667	3.75	4	149	31	21	19	33	29	19	15	11
555	3	1	42	4	2.9	3.33333	2.25	3.66667	120	20	30	20	20	32	22	24	17
556	4	1	39	4	3	2.83333	3.25	2.55556	133	32	8	27	29	20	16	18	9
557	4	2	49	4	3.8	3.83333	3.75	2	153	34	20	26	26	24	21	28	17
559	2	2	40	2	3	2.33333	4	2.77778	143	30	26	24	26	29	21	22	16
560	2	1	40	4	3	2.33333	4	2.33333	153	35	16	11	33	18	15	14	10
561	1	2	56	3	2.8	2.66667	3	3	162	36	25	15	29	32	21	19	8
562	4	2	31	2	2.8	2.66667	3	2	131	33	29	30	29	30	24	20	13
563	5	2	42	4	2.7	2	3.75	1.55556	120	21	18	19	19	20	14	16	12
564	3	2	36	5	3	3	3	3.11111	141	29	23	21	24	24	29	28	16
565	2	1	42	2	2.7	2.16667	3.5	0	167	37	5	21	26	17	15	13	7
567	2	2	48	2	2.8	2.16667	3.75	3.11111	131	28	19	25	24	23	18	15	11
568	3	1	45	2	3.2	4	2	3.33333	135	30	20	11	26	19	28	26	16
569	4	2	29	2	3.3	3.83333	2.5	4.55556	134	32	29	17	27	32	24	24	14
570	2	1	41	2	2.9	3	2.75	1.11111	114	22	23	19	25	25	23	25	15
571	2	1	55	4	2.4	2	3	1.66667	115	24	15	24	23	21	16	16	12
572	4	1	34	4	2.9	2.83333	3	2.88889	131	27	21	19	24	23	20	21	12
573	2	1	39	1	4.3	4.33333	4.25	0.555556	143	20	17	12	23	20	23	17	16
575	2	2	53	4	3.1	2.5	4	3.88889	151	33	20	21	30	27	18	20	10
576	1	1	46	2	3.3	3.66667	2.75	3.77778	150	32	24	18	23	22	21	21	9
577	4	1	53	4	3.3	3	3.75	3.66667	152	37	22	20	33	32	21	21	10
578	2	1	31	2	3.1	2.83333	3.5	2.77778	143	28	21	21	22	24	17	16	9
579	1	1	22	4	1.8	1.5	2.25	0.444444	129	15	12	24	27	18	15	14	9
580	3	1	44	5	2.1	1.33333	3.25	1.88889	122	20	13	33	38	20	18	13	10
581	4	1	58	4	2.6	2.33333	3	2.88889	129	24	22	19	22	22	12	21	9
584	2	1	34	5	2.6	1.83333	3.75	2.66667	135	27	12	33	33	16	13	13	9
585	2	1	42	2	1.8	1.83333	1.75	0.444444	117	17	6	32	20	10	17	11	14
586	7	2	47	4	2.8	2.16667	3.75	1.55556	144	27	26	24	26	25	15	17	13
588	2	2	48	3	3	2.5	3.75	0.888889	147	33	27	23	25	29	17	18	13
589	3	1	36	4	3.4	3.66667	3	5	140	33	17	18	29	27	35	27	11
590	4	2	44	4	3.8	3.83333	3.75	4.33333	160	30	30	19	31	37	20	23	16
592	3	2	44	3	3.9	3.5	4.5	1.66667	164	42	16	20	19	21	17	25	16
593	2	1	54	4	2.7	2	3.75	3	138	28	17	21	24	23	21	21	12
594	1	2	45	2	2.4	2	3	3	130	21	19	26	27	14	15	9	7
595	7	1	46	2	3.1	3	3.25	3.11111	136	33	22	23	27	27	17	19	10
596	5	1	53	4	3.5	3.33333	3.75	3	144	35	27	21	23	25	16	15	12
597	5	2	32	4	3.6	3.33333	4	3.33333	158	41	26	16	35	25	17	20	9
598	5	2	33	4	2.2	2	2.5	0	131	25	29	25	18	26	18	17	12
600	2	2	36	4	3.1	2.83333	3.5	4	156	29	32	10	33	29	17	23	18
601	2	1	55	2	2.6	1.83333	3.75	2.11111	138	23	22	20	27	25	16	14	10
602	4	2	34	2	3	3	3	3	133	43	8	27	20	18	16	13	7
603	2	2	54	3	2.2	1.5	3.25	1.22222	134	21	14	30	26	14	18	11	11
604	7	2	31	3	2.7	2	3.75	2	131	28	21	17	24	21	18	12	11
605	3	2	35	4	2.6	1	5	0	161	37	11	5	24	6	7	7	4
607	2	1	36	2	2.7	2.5	3	2.88889	130	27	26	19	18	30	22	22	9
611	4	1	38	4	2.9	3	2.75	3	133	37	27	25	27	32	24	21	14
613	7	1	28	4	3.4	3.83333	2.75	1	135	27	34	32	30	28	21	31	11
614	7	1	31	2	2.6	2.16667	3.25	1.88889	130	25	21	21	22	24	16	17	12
615	3	1	30	5	3.2	4.5	1.25	5.22222	138	31	29	16	33	31	26	29	13
616	2	2	36	2	3.2	2.66667	4	1.55556	132	27	18	26	25	26	16	16	10
617	3	2	35	4	2.8	2.33333	3.5	3.11111	140	24	25	13	20	25	19	16	12
619	7	1	47	5	2.5	2	3.25	1.77778	134	25	17	25	20	24	14	15	9
620	2	2	33	2	3.1	2.83333	3.5	1.88889	147	37	18	24	24	19	19	12	7
621	4	1	52	4	3.2	3.33333	3	3.11111	148	32	30	17	31	34	20	23	11
622	2	2	38	2	3.3	3.33333	3.25	2.55556	129	31	23	25	23	23	18	17	11
623	4	1	50	5	4.4	4.66667	4	4.11111	181	48	31	10	35	38	22	22	8
624	2	1	46	4	2.6	2.83333	2.25	2.22222	114	20	25	29	16	34	17	15	16
625	7	1	38	2	2.8	2.33333	3.5	1	143	29	8	28	21	27	18	20	9
627	7	2	28	2	3	2.5	3.75	2	134	29	16	19	20	22	17	14	8
629	3	2	27	4	2.9	3.33333	2.25	3.88889	129	26	22	24	24	25	23	25	16
630	3	1	53	2	3.8	4	3.5	3.22222	151	39	18	17	31	32	23	21	14
631	3	1	36	4	3.2	3.16667	3.25	3	167	28	17	14	37	24	19	24	17
632	1	2	26	4	4.1	4.16667	4	5.77778	158	29	26	28	25	32	19	19	16
633	6	1	43	4	3	2.83333	3.25	2.44444	126	28	19	14	16	27	20	25	13
634	2	2	32	4	3.9	3.83333	4	3.44444	165	36	29	17	33	32	21	23	14
635	2	2	44	3	4.2	4.16667	4.25	3.44444	148	29	20	11	24	26	24	20	13
636	2	1	50	4	2.6	2.66667	2.5	2.55556	129	23	24	18	27	30	15	21	12
637	3	2	24	5	2.7	2.66667	2.75	3.33333	139	27	15	21	25	25	21	25	14
639	4	1	37	4	3.1	3.5	2.5	3	134	38	17	19	24	19	21	22	13
641	5	1	47	5	3.7	3.5	4	3.88889	150	37	21	13	31	32	22	18	12
642	2	2	51	4	3.5	3.5	3.5	1.88889	140	35	15	19	25	10	14	18	18
643	3	1	49	5	3.2	3	3.5	2.88889	146	36	18	26	31	21	21	21	12
644	1	1	24	4	3.6	3.16667	4.25	1.88889	137	34	16	29	22	21	17	17	16
645	2	2	42	2	3.1	3.16667	3	2.11111	153	33	19	21	34	27	18	19	15
646	2	2	47	3	2.9	2.5	3.5	1.55556	141	29	14	26	24	17	13	14	9
648	5	1	42	4	3	3	3	3	134	29	20	20	24	24	21	21	12
649	1	1	44	2	2.9	2.83333	3	3.11111	126	26	22	31	19	26	24	27	20
651	4	1	45	2	2.5	2	3.25	1.44444	116	24	19	18	21	27	17	15	13
652	6	2	49	4	3	2.66667	3.5	2.77778	162	33	21	13	27	20	19	19	12
654	2	2	43	4	3	3	3	2.55556	130	30	20	21	26	23	27	20	11
656	2	1	42	4	3.1	3.66667	2.25	3.77778	120	27	20	23	26	26	25	27	13
659	3	2	49	3	3.4	3	4	2.55556	149	28	21	17	25	20	16	16	8
660	2	2	45	2	3.8	3.66667	4	4.88889	151	36	31	26	34	32	24	23	11
661	5	2	45	3	3.2	3	3.5	2.77778	136	26	23	16	29	22	19	22	12
662	4	2	38	5	4.6	4.5	4.75	4.33333	151	39	23	25	34	39	27	34	17
663	2	1	26	4	3	3	3	2.77778	134	28	20	23	24	24	21	21	12
664	1	2	24	4	3.3	3.66667	2.75	3.22222	117	30	22	24	26	26	25	23	15
665	3	1	37	2	2.8	2	4	1	147	31	17	15	24	18	14	14	8
666	4	1	58	4	3.4	3	4	3.22222	153	39	14	18	26	26	16	16	10
667	3	1	24	4	3.2	3.16667	3.25	2.55556	140	31	23	23	25	28	21	21	13
668	1	2	40	3	3.3	3.33333	3.25	3.22222	128	30	22	24	24	25	21	22	12
672	3	1	40	4	3.4	5	1	6	101	17	29	35	24	42	35	35	19
674	4	2	48	4	3.2	3	3.5	1.88889	155	38	21	15	27	30	19	21	14
675	3	2	41	2	2	2.33333	1.5	0.222222	113	21	15	25	29	34	23	10	16
676	2	1	40	4	3	2.83333	3.25	3	146	33	21	25	26	23	18	20	12
677	2	2	38	2	3.1	3	3.25	2.88889	137	37	27	16	25	29	21	22	12
679	3	2	48	3	3.4	3	4	2.44444	158	36	25	20	30	25	18	20	12
680	7	1	47	2	2.7	2.5	3	1	142	27	13	24	23	29	21	17	15
681	2	2	47	3	3.1	2.66667	3.75	2.33333	146	24	24	22	21	27	17	17	11
682	2	1	48	4	3.1	3	3.25	1.44444	151	36	24	17	33	28	18	17	14
684	2	2	38	3	2.9	2.5	3.5	2.88889	142	30	25	23	28	23	17	16	13
685	2	1	41	2	4.4	4.5	4.25	4.44444	146	34	19	19	30	26	26	33	10
686	4	2	46	2	3.8	3.66667	4	2.11111	163	41	20	13	29	23	20	15	10
687	4	2	41	2	2.5	2	3.25	1	120	15	14	18	24	18	16	17	12
689	2	1	51	4	3.7	3.83333	3.5	3.11111	156	26	26	19	31	22	19	16	11
690	1	1	48	4	3.1	2.83333	3.5	3.44444	146	30	18	19	23	22	21	23	13
691	1	2	57	5	2.9	2.83333	3	3.88889	125	24	13	31	20	32	18	21	11
692	3	1	52	2	3.1	2.66667	3.75	0.333333	142	36	19	19	26	26	18	16	13
693	4	2	37	2	3.4	3.83333	2.75	4.22222	144	37	30	17	28	34	22	26	15
694	5	1	45	4	3.6	3.33333	4	3.33333	157	38	23	15	24	25	23	24	12
695	5	2	37	4	3.5	3.83333	3	5	140	21	26	10	25	38	24	29	19
698	7	1	50	4	3.4	3	4	3	160	35	24	18	29	25	17	17	9
700	4	2	36	4	3	3	3	3	152	42	29	21	40	25	21	21	12
701	7	2	46	2	4.4	4.5	4.25	3	185	36	30	7	31	31	23	21	13
702	1	2	52	4	4.5	4.5	4.5	4.55556	157	34	25	26	29	28	20	20	15
703	2	1	56	4	3.3	3.33333	3.25	3.33333	149	40	29	26	32	28	24	28	12
704	2	1	47	2	3	2.66667	3.5	2.44444	130	29	20	21	24	24	17	19	9
705	1	1	39	3	3	3	3	3	131	25	14	26	26	25	21	29	12
706	6	1	45	4	3.7	3.5	4	4.77778	167	35	9	8	14	27	23	26	12
707	2	1	40	4	2.4	2	3	1.66667	127	17	24	17	19	25	17	16	13
708	7	2	52	3	3.7	4.16667	3	3.66667	175	46	32	23	30	29	20	25	6
710	2	2	56	4	3.3	3	3.75	2.77778	158	37	24	19	26	24	17	15	9
711	4	1	52	4	3.3	3	3.75	1.22222	154	37	7	31	27	27	17	19	12
712	5	1	57	4	3	3.5	2.25	3	176	48	21	14	30	17	20	21	10
713	2	2	28	2	2.8	2.33333	3.5	1	142	26	18	25	30	21	16	15	9
714	4	1	51	4	2.8	2.66667	3	3	126	24	21	23	23	26	21	18	11
715	6	1	59	4	4	4	4	4	172	43	27	10	30	35	22	21	11
716	5	2	45	3	3.9	3.83333	4	3.55556	139	30	29	20	16	27	22	14	16
717	4	2	48	4	3.6	3.83333	3.25	4	148	27	31	20	27	24	19	26	13
718	3	1	51	4	3.2	3	3.5	3.11111	156	29	28	25	28	25	21	21	12
719	3	1	52	2	3.9	4.83333	2.5	5.66667	142	37	27	22	27	36	30	29	16
720	4	2	58	4	3.5	3.16667	4	3.44444	169	39	26	11	30	26	16	18	10
721	3	1	39	4	3.3	3	3.75	3	151	28	20	20	24	24	15	15	8
722	4	2	47	2	3.4	3	4	2.11111	146	32	17	23	22	22	18	17	8
723	2	1	35	4	3.3	3.66667	2.75	3	139	29	20	28	22	29	21	19	11
724	3	2	35	2	3.4	3.33333	3.5	2.88889	135	33	22	26	24	26	15	17	9
725	1	2	23	4	2.9	2.33333	3.75	2.44444	145	28	18	15	25	20	25	24	13
727	4	1	48	4	3.6	3.33333	4	3.33333	167	36	11	19	30	18	22	20	13
728	4	2	25	4	3.1	2.83333	3.5	2.88889	143	27	21	19	23	23	20	21	11
729	6	1	55	4	3.8	4	3.5	4.22222	153	38	24	10	32	33	28	30	19
730	2	2	23	4	3.6	3.16667	4.25	2.33333	161	31	17	18	35	20	15	14	9
731	5	2	53	2	2.9	2.5	3.5	4.11111	160	32	26	25	29	30	22	18	14
732	4	1	50	4	3.1	3	3.25	2.88889	148	34	25	16	20	28	17	20	11
733	5	1	58	4	3.2	3.5	2.75	4.66667	164	35	19	12	24	38	21	21	15
734	2	2	39	2	2.9	2.33333	3.75	0.333333	155	37	17	21	26	26	18	18	8
735	4	2	54	4	2.4	2	3	2	140	26	25	25	24	21	18	15	13
736	2	2	44	2	3.2	2.83333	3.75	3.88889	152	37	20	29	25	20	16	10	12
740	2	1	38	2	2.8	2	4	2	150	27	19	19	24	22	14	14	8
741	5	2	50	2	2.7	2.66667	2.75	3.11111	150	37	31	12	32	29	17	18	14
742	1	2	51	3	2.7	2.33333	3.25	3.66667	139	25	27	19	32	29	23	25	14
743	2	2	54	2	3.3	3.16667	3.5	4.66667	148	30	18	21	22	22	18	17	9
744	5	2	55	2	3.6	3.66667	3.5	2.66667	142	31	26	22	24	23	16	18	10
745	5	1	52	4	3.5	3.33333	3.75	3.88889	148	39	21	14	30	27	18	16	9
746	4	2	41	4	3.7	4.5	2.5	2.77778	141	43	28	26	21	31	24	24	11
747	2	1	29	3	3	2.5	3.75	2.11111	139	21	18	18	22	20	17	15	11
748	4	1	48	2	2.7	2.5	3	2	153	37	10	16	32	20	17	13	12
749	4	1	36	2	3.1	3.16667	3	3	133	34	23	21	28	27	18	25	13
750	4	1	49	2	3.5	3.5	3.5	3	158	42	15	17	25	27	12	15	10
751	3	2	50	3	2.6	2	3.5	1.88889	160	39	16	26	25	22	16	15	11
752	5	1	46	4	2.8	2.5	3.25	3	140	32	20	22	24	26	18	20	12
753	2	1	48	3	2.2	2	2.5	1.77778	144	29	19	22	14	24	16	14	12
754	3	1	57	4	4.3	4.5	4	3	165	35	24	16	27	28	21	26	13
755	4	1	40	4	3.3	3	3.75	3.11111	138	30	23	22	27	25	20	21	13
756	3	2	34	4	3.2	2.83333	3.75	3.22222	146	29	22	24	30	27	20	19	13
757	2	2	48	2	3.2	2.66667	4	2	150	31	23	16	25	25	19	14	9
758	3	1	46	4	2.8	3.33333	2	4.11111	138	27	10	29	24	22	24	22	13
759	2	2	56	2	3.1	2.5	4	3	154	32	18	21	25	25	18	17	11
760	2	2	33	2	2.7	2.5	3	2.11111	146	34	34	15	14	27	18	22	16
761	4	2	36	2	2.5	2	3.25	2.33333	141	32	18	23	21	18	16	12	11
762	3	1	50	4	3.4	3.33333	3.5	2.44444	156	38	26	12	30	24	22	20	14
763	4	2	44	3	3	3	3	2.33333	145	38	20	24	26	30	19	20	9
764	2	2	55	2	3.8	3.66667	4	4	159	36	25	17	28	24	21	20	11
765	3	1	35	4	2.7	2.5	3	2.88889	136	30	24	24	25	28	20	21	12
769	2	1	48	4	3.3	2.66667	4.25	2	147	40	23	29	31	16	13	9	8
770	5	2	54	3	2.6	2	3.5	2.44444	137	21	9	27	28	16	17	15	12
771	3	1	38	2	3.1	2.83333	3.5	2.33333	141	32	24	18	28	29	24	19	13
772	6	2	59	4	3.2	3	3.5	2.88889	150	32	21	18	26	23	21	21	12
773	2	1	46	2	3	3	3	3	134	28	20	20	24	24	21	21	12
774	2	2	53	3	3.8	3.83333	3.75	0.555556	131	26	15	32	38	24	24	26	14
775	1	1	57	2	3.1	3	3.25	2.22222	140	27	18	18	29	25	18	15	8
777	2	1	44	2	2	2	2	2.22222	134	24	24	25	20	32	18	16	9
778	4	2	53	4	3.2	2.66667	4	2.55556	155	29	20	19	29	23	15	17	10
779	3	1	47	2	3.4	3	4	2.44444	136	31	15	13	23	26	19	15	9
780	3	1	42	2	2.1	1.83333	2.5	0.111111	123	23	13	32	19	16	16	13	10
781	4	2	35	4	3.3	2.83333	4	3	148	27	23	20	26	25	17	16	14
782	3	2	32	4	3	3	3	1.11111	159	40	25	23	22	26	17	21	14
783	7	2	49	4	3	3	3	2.88889	138	31	21	19	25	23	20	21	12
784	2	2	49	2	3	2.5	3.75	2.66667	141	23	23	23	27	20	17	16	9
786	5	2	45	3	3.6	3.33333	4	2.88889	157	31	20	13	28	31	19	16	9
787	3	1	46	2	3.5	3.33333	3.75	2.33333	148	35	32	19	24	31	20	17	10
788	3	2	37	4	3.4	3	4	2.55556	150	31	19	22	24	28	19	19	12
789	2	2	39	4	3.3	3	3.75	2.55556	149	35	25	26	30	20	15	20	9
790	2	2	33	3	3.3	2.33333	4.75	1	135	17	32	12	39	24	15	14	16
792	3	2	55	4	4	4	4	2.88889	152	38	25	22	23	29	21	21	11
793	2	2	51	4	3.2	2.83333	3.75	3	142	21	21	21	24	27	16	16	9
794	5	2	39	4	3.1	3.16667	3	3	139	29	27	19	26	31	20	23	15
795	3	2	50	4	2.4	1.66667	3.5	0	120	24	15	24	10	10	10	9	10
796	2	1	43	1	3	2.16667	4.25	2.88889	139	28	25	20	20	20	18	17	12
798	3	1	42	4	3.4	3	4	3	138	28	20	21	24	24	19	21	10
800	2	2	42	2	3.3	3.66667	2.75	3.55556	125	36	29	25	33	32	26	26	12
801	2	1	40	4	2.5	2	3.25	2.22222	144	26	21	26	29	28	16	16	10
802	2	2	46	2	2.8	2.5	3.25	2.22222	155	35	21	16	29	19	16	15	10
803	2	1	38	4	2.9	2.83333	3	3	137	28	19	21	25	24	17	17	9
807	4	2	36	4	3.9	4.33333	3.25	3.44444	142	38	34	9	35	33	23	26	18
808	2	2	50	2	3.5	3	4.25	1.66667	160	40	33	25	32	18	19	13	20
809	4	2	42	3	2.4	2.16667	2.75	2.55556	136	29	31	18	24	30	19	21	16
810	2	2	33	3	2.8	3.33333	2	2	119	25	17	26	18	30	24	22	17
811	2	2	46	2	3.3	3.16667	3.5	2.77778	136	30	26	15	22	26	21	18	11
812	4	2	40	2	3.4	3.5	3.25	4.11111	150	29	27	19	29	33	23	28	14
813	7	2	49	2	2.6	2.5	2.75	2.44444	116	28	33	15	24	18	14	20	13
815	3	2	44	3	4.3	4.33333	4.25	3.55556	176	41	19	16	36	25	14	29	8
817	3	1	44	4	3	3.33333	2.5	3.88889	123	27	24	23	28	28	24	25	15
818	2	2	38	3	2.4	1.33333	4	0.666667	153	25	16	15	24	9	14	8	10
819	6	2	31	4	3.7	3.66667	3.75	3.22222	158	41	29	22	26	23	16	18	10
820	2	1	35	2	3.2	3	3.5	3.55556	140	29	24	14	21	23	27	21	13
822	6	1	42	4	2.9	2.33333	3.75	4.11111	141	35	12	24	32	23	18	24	12
823	2	1	52	2	3.1	3	3.25	1.66667	144	36	24	20	26	35	18	19	10
825	1	2	41	2	3.1	2.83333	3.5	0.777778	121	19	22	22	25	24	21	16	13
826	2	2	31	4	2.9	2.83333	3	2.88889	134	28	20	21	25	24	21	20	12
827	4	2	32	4	3.1	2.83333	3.5	2.22222	139	29	11	28	22	16	14	16	11
829	3	2	34	4	4.2	4	4.5	2.66667	172	48	29	20	39	27	17	17	9
830	2	2	39	3	2.9	3	2.75	1	120	24	15	27	16	28	17	21	13
831	1	2	32	4	3	2.33333	4	1.22222	134	27	21	22	23	24	15	15	8
832	2	1	46	4	4.3	4.16667	4.5	4.55556	174	28	26	9	33	31	23	22	10
833	2	1	44	2	2.2	1.83333	2.75	1.22222	134	25	9	30	22	14	15	13	15
834	2	1	50	3	3	3	3	2.66667	155	38	22	22	27	28	21	21	12
835	5	2	37	4	3	3	3	3.88889	146	38	24	21	31	33	28	24	13
836	3	2	52	2	2.8	2.66667	3	2.66667	133	25	21	23	30	23	16	17	13
838	6	2	39	2	3	2.5	3.75	2.88889	142	30	14	23	18	19	18	16	9
840	5	2	30	2	3.3	3.16667	3.5	3.22222	126	25	24	32	28	25	23	25	19
843	2	2	41	3	3.8	4.66667	2.5	3.44444	139	30	30	22	28	35	22	22	12
844	7	1	36	4	2.8	2.66667	3	2.55556	134	28	20	20	24	24	21	21	12
846	3	1	41	4	1.3	1	1.75	0	90	7	16	21	17	15	19	10	15
848	2	1	46	4	3.5	3.16667	4	1.77778	154	36	11	19	26	19	17	10	11
852	3	2	42	4	3.6	3.83333	3.25	4.44444	131	28	27	20	33	27	22	26	18
853	3	1	37	2	2.6	2.33333	3	2	122	27	18	28	22	21	18	19	13
854	2	2	35	3	3	2.5	3.75	2.11111	144	32	22	21	20	31	17	19	11
855	3	2	33	4	2.9	3	2.75	3.77778	129	25	25	23	28	25	18	19	12
856	2	2	39	4	3.3	3.33333	3.25	2.77778	133	31	28	27	31	24	20	21	13
857	5	1	55	4	3.1	2.83333	3.5	2.11111	136	30	21	18	29	26	18	16	8
858	2	2	39	3	3.2	2.66667	4	2.11111	157	39	17	18	31	20	15	15	10
860	3	2	43	4	3.1	2.83333	3.5	2.55556	153	31	22	19	36	22	16	14	9
861	7	2	50	2	3.2	2.83333	3.75	2.44444	146	36	27	21	24	21	14	22	14
863	3	2	44	2	3.3	3	3.75	2.22222	157	35	24	17	33	26	21	19	12
864	2	2	27	2	2.7	2	3.75	0.555556	138	24	22	24	22	18	15	14	11
865	2	2	52	2	2.9	3	2.75	3.22222	137	26	20	22	23	28	21	21	13
866	6	2	28	4	2.1	1.5	3	2.33333	106	13	27	14	25	24	16	15	10
869	4	2	35	4	2.9	2.66667	3.25	0.888889	135	42	26	19	32	14	13	15	13
870	7	2	53	2	2.9	2.16667	4	1.77778	142	31	18	20	23	21	14	14	8
871	4	2	42	4	3.5	3.33333	3.75	2.44444	152	40	18	17	24	20	19	16	10
874	2	2	46	2	2.2	2	2.5	3.55556	162	33	15	16	25	22	18	14	14
875	4	2	38	3	2.4	2.16667	2.75	2.66667	145	29	24	18	24	21	20	17	10
877	2	2	33	3	3.4	5	1	1.55556	133	25	35	25	26	36	33	34	20
878	1	2	41	2	2.8	2.66667	3	0	142	28	20	20	24	24	21	18	13
879	4	2	37	4	3.4	4	2.5	4.44444	153	36	24	14	29	16	27	27	16
881	5	1	42	4	3.4	2.5	4.75	0	126	14	33	19	26	28	15	14	12
884	2	1	29	2	3	2.66667	3.5	3	147	28	20	20	24	24	14	14	8
885	3	2	44	4	3	3	3	2.77778	166	36	23	14	29	23	19	21	10
886	4	1	48	4	3	3	3	3	133	28	20	20	24	24	21	21	12
887	4	2	35	4	3	2.66667	3.5	2.88889	128	26	26	13	23	26	21	20	11
888	2	2	36	4	2.6	2.66667	2.5	2.22222	117	28	25	29	18	28	17	17	17
891	3	1	51	2	1.9	1.66667	2.25	1.33333	109	13	11	30	14	18	18	20	10
893	4	1	35	2	2.7	2.16667	3.5	1	135	30	31	16	33	30	15	18	16
894	5	1	33	4	3	3	3	3	140	33	26	17	25	25	21	21	12
896	2	2	43	2	2.6	2	3.5	1.11111	146	31	17	28	22	17	16	14	8
898	3	1	49	4	2.6	2.5	2.75	3.33333	112	23	16	24	17	20	21	19	12
899	2	1	43	2	2.9	3	2.75	3.77778	135	25	17	26	23	28	25	29	11
901	3	1	39	2	2.9	2.5	3.5	2.22222	136	30	18	21	24	22	19	18	12
902	3	2	37	2	3.1	3.16667	3	2	152	35	23	28	25	29	19	21	9
903	4	1	51	4	3	3	3	2	147	28	20	19	23	24	21	21	12
904	2	2	52	3	2.6	2	3.5	2.66667	139	31	12	27	25	13	15	12	10
905	2	2	47	4	3.3	4	2.25	4	142	33	23	21	27	26	27	25	13
907	3	2	29	4	2.4	1.83333	3.25	1.55556	132	24	16	21	21	27	18	13	11
908	4	2	30	5	2.1	2.33333	1.75	0.555556	130	22	17	20	28	20	17	16	13
909	4	2	31	2	3.2	2.66667	4	0	137	28	27	24	18	21	17	10	17
910	6	1	35	4	2.8	2.66667	3	2.66667	137	33	26	20	21	24	19	20	12
911	4	2	32	3	3	2.66667	3.5	3.88889	147	29	15	23	30	25	19	21	13
912	4	1	57	2	3.7	3.5	4	3	153	35	21	14	29	28	16	16	11
913	7	1	46	4	2.4	2.33333	2.5	2	143	29	18	24	25	26	18	16	11
914	2	1	29	4	3.2	3.5	2.75	3.88889	134	28	20	22	24	22	23	22	16
915	3	1	50	2	3.3	3.16667	3.5	2.22222	142	35	32	22	25	27	16	19	12
916	2	1	48	2	2.8	2.5	3.25	1.88889	151	39	13	23	30	25	17	15	9
917	4	2	35	4	3.1	3.16667	3	2.66667	150	21	29	19	30	32	21	23	16
918	3	1	49	2	2.8	2.33333	3.5	2	124	27	20	22	24	23	28	25	14
920	6	2	41	2	2.7	2.5	3	2.44444	131	30	18	25	26	25	18	15	11
921	3	2	31	4	3	3	3	0.888889	144	28	18	22	34	35	20	24	20
923	4	1	48	4	3.4	4	2.5	5.88889	120	29	35	32	25	42	30	29	16
924	2	1	54	4	2.6	2	3.5	2.55556	130	21	13	30	23	23	15	16	10
926	3	2	44	3	3	3.16667	2.75	2.22222	145	21	24	8	28	33	17	16	19
927	1	2	30	2	3.6	3.33333	4	2.77778	167	39	20	21	32	22	19	19	11
929	2	1	50	2	3.3	4	2.25	4	138	26	24	20	17	30	14	14	9
930	4	2	39	3	2.6	2.66667	2.5	0.888889	107	25	31	28	16	33	12	12	12
931	2	2	42	2	2.6	2.16667	3.25	2	124	25	17	22	20	22	14	14	10
935	2	1	40	4	2.7	2.33333	3.25	2.11111	121	24	15	25	23	26	16	12	9
937	2	1	25	1	2.6	1	5	0	105	37	11	5	24	6	7	7	4
938	3	2	26	4	2.8	2.5	3.25	1.22222	114	14	14	26	19	25	14	15	10
939	3	1	43	4	3.1	3.5	2.5	4	141	33	25	16	24	30	21	21	12
940	2	1	55	2	2.7	2.5	3	2	148	34	19	23	27	25	16	15	12
942	5	1	52	4	3.2	2.66667	4	3	141	33	18	23	21	25	18	20	10
943	4	1	52	4	5	5	5	6	197	49	35	5	42	42	25	31	20
944	4	1	43	2	4.3	4.33333	4.25	4.22222	157	48	23	7	21	26	13	24	4
946	2	1	44	2	3.8	3.66667	4	4.33333	130	23	28	22	21	31	26	24	18
948	7	2	55	4	2.7	2.33333	3.25	2.22222	140	28	22	24	23	26	18	16	12
951	4	2	42	2	4.4	4.66667	4	5.66667	178	45	33	7	40	36	27	29	16
952	7	2	33	3	3.4	3	4	4.55556	159	34	21	20	16	25	24	24	13
957	3	2	29	4	3.3	4	2.25	1.33333	125	32	13	35	21	31	18	17	6
958	2	1	33	2	3.1	2.83333	3.5	2.88889	135	30	20	20	24	24	14	12	7
960	2	1	49	2	3	3	3	3	136	25	20	19	29	26	18	14	10
961	5	2	51	3	2.9	2.83333	3	2.55556	142	25	30	19	26	35	18	22	17
965	2	2	33	4	3.9	4.83333	2.5	1.22222	165	41	14	33	27	21	15	14	17
969	4	1	37	4	3.3	3.16667	3.5	3.22222	148	35	18	16	30	23	20	26	14
970	5	2	31	4	3.4	3	4	3	162	36	25	15	29	31	18	20	14
971	2	1	37	2	2.9	2.83333	3	2.66667	135	28	8	33	27	35	22	15	12
972	3	2	44	5	4.3	4.5	4	2.66667	164	36	22	10	34	34	17	18	15
977	4	1	48	2	2.9	2.66667	3.25	3.11111	137	29	22	21	24	26	19	17	12
979	7	2	42	2	3.6	3.5	3.75	3.11111	148	32	19	23	27	26	19	15	12
980	2	2	32	3	3	3	3	2.55556	141	35	5	34	18	15	13	13	7
981	4	2	34	4	2.5	2.66667	2.25	3.22222	129	28	20	22	24	26	19	21	12
982	5	2	51	4	3.6	3.83333	3.25	3.11111	158	38	32	12	29	35	20	23	15
986	2	2	39	3	2.6	2	3.5	2.22222	158	31	23	20	26	15	15	13	11
988	2	1	41	2	4.3	4.33333	4.25	3.77778	162	44	27	22	39	28	25	30	14
989	4	2	25	2	3	3.83333	1.75	3.88889	122	24	13	25	26	28	26	32	20
992	2	1	51	4	2.8	3.83333	1.25	5.22222	147	29	23	22	28	40	19	26	11
993	7	2	33	3	3.1	3	3.25	2	131	24	22	21	28	29	19	20	14
994	7	2	37	2	3.1	2.83333	3.5	1.44444	144	34	25	29	22	27	17	13	15
995	2	2	48	3	3.7	3.5	4	2.66667	160	39	25	20	29	24	17	17	9
996	5	2	35	4	3.1	3	3.25	2.44444	151	35	23	23	30	26	28	28	16
997	2	1	35	2	2.6	1.83333	3.75	0.888889	133	25	18	33	19	24	21	21	12
998	2	2	43	2	4.8	4.66667	5	4	165	44	29	18	40	31	24	24	14
999	4	1	52	1	3.2	4	2	4.22222	111	23	17	30	18	27	28	27	16
1001	2	2	43	4	3.7	3.66667	3.75	2.66667	155	35	22	24	26	28	19	17	10
1002	2	1	49	4	3.4	3	4	3.22222	151	33	18	16	29	25	19	19	11
1005	3	1	51	4	2.8	2	4	2.66667	131	26	20	24	24	22	14	14	9
1006	5	2	53	4	3	3	3	2.88889	145	34	20	19	25	24	21	21	12
1007	2	2	28	4	2.9	2.83333	3	1.44444	137	23	25	23	29	30	16	20	11
1009	5	2	53	3	3.2	2.83333	3.75	3.33333	151	36	26	15	32	28	20	21	14
1011	4	1	52	4	2.9	2.33333	3.75	2.22222	150	26	18	16	31	23	16	15	13
1013	3	2	39	3	2.1	1.5	3	2.44444	124	19	19	19	19	21	17	12	11
1014	2	1	49	2	2.8	2.5	3.25	2.88889	138	21	12	27	22	22	15	12	8
1016	3	1	52	4	2.2	2.5	1.75	3.44444	123	31	34	10	30	32	20	23	16
1017	4	1	55	3	2.9	2.83333	3	2.55556	139	21	21	21	25	25	15	15	11
1018	5	1	46	4	2.7	2	3.75	2	148	31	17	17	23	23	16	20	11
1019	2	1	49	2	2.8	2.5	3.25	2.11111	132	29	16	23	19	24	18	15	12
1020	3	1	51	2	2.6	1.83333	3.75	1.88889	146	27	21	22	21	24	14	14	9
1021	1	2	43	3	4.4	4.5	4.25	2.55556	158	43	25	30	18	40	22	27	17
1022	4	1	29	5	3.5	3.5	3.5	4.33333	161	30	17	26	29	21	19	17	11
1023	2	1	39	3	3	3.66667	2	3.66667	150	39	19	14	30	27	24	24	15
1024	2	2	38	3	2.9	2.66667	3.25	2.66667	142	28	26	16	27	23	20	17	18
1028	2	1	40	3	1.7	1.16667	2.5	1.55556	121	16	14	25	20	25	11	8	7
1031	2	1	55	4	3	3	3	3.11111	139	28	18	18	25	22	21	21	12
1032	4	2	38	3	2.7	2.83333	2.5	3.33333	136	23	27	20	28	34	21	22	16
1033	2	1	49	2	3	3	3	1.77778	112	31	16	17	14	23	14	9	18
1034	3	2	48	4	3.2	2.83333	3.75	2.11111	163	39	12	17	31	22	18	14	8
1035	4	1	47	4	2.4	2	3	2.44444	137	25	19	24	26	24	21	21	10
1036	5	1	45	2	3.4	3	4	2.77778	152	35	23	18	27	27	19	14	11
1037	3	2	49	4	2.1	1.16667	3.5	1.33333	146	18	8	7	14	28	16	10	13
1039	3	2	22	4	3.2	2.83333	3.75	2	142	28	16	22	27	26	17	17	12
1041	6	1	55	4	3.2	3.83333	2.25	4.77778	136	31	26	19	31	29	23	30	15
1042	4	1	53	4	2.7	2.16667	3.5	0	133	29	9	30	16	8	16	13	10
1045	4	1	53	2	2.7	2.66667	2.75	3	122	25	25	19	28	27	22	21	13
1046	7	2	31	4	3	2.83333	3.25	3.77778	126	17	18	29	23	23	22	17	11
1047	4	1	45	5	2.3	2.16667	2.5	2.22222	104	22	22	27	19	25	19	17	15
1048	2	1	40	4	3.5	3.33333	3.75	1.33333	133	28	32	28	19	32	24	13	18
1049	1	2	48	3	2.8	2.66667	3	0	147	41	17	24	23	27	16	10	5
1050	2	2	41	2	3.3	3.33333	3.25	2.88889	137	36	14	24	15	26	24	23	13
1051	2	2	47	3	2.7	2.66667	2.75	1.44444	155	39	33	15	35	28	21	23	15
1053	4	1	55	4	4.3	5	3.25	3.66667	151	39	35	21	32	41	28	34	20
1056	4	1	53	2	2.2	2.16667	2.25	1.66667	122	21	21	32	25	23	22	20	18
1059	4	1	58	4	3.5	3.16667	4	4	142	28	25	16	27	23	19	22	5
1060	4	1	41	4	3	3	3	2.66667	165	36	21	17	35	26	18	21	12
1062	2	2	38	4	3	3.33333	2.5	0.555556	134	36	21	21	19	29	15	20	17
1063	6	1	40	2	2.8	2.66667	3	3	120	25	30	17	19	36	17	26	20
1064	3	2	28	4	3.3	3.5	3	3.33333	141	31	25	23	27	28	21	18	9
1066	3	2	34	3	3.3	3	3.75	3.77778	133	30	28	23	21	33	22	20	13
1067	3	2	57	4	3.7	3.83333	3.5	4.33333	155	34	23	28	36	25	16	12	10
1068	2	2	39	2	3.1	3	3.25	3	137	43	20	27	28	22	22	21	11
1069	5	2	35	3	2.8	2	4	2	150	28	20	20	24	24	14	14	8
1070	2	2	39	3	2.8	2	4	2	120	21	23	25	24	24	15	15	11
1071	3	1	55	4	3.1	3	3.25	2.55556	162	37	25	15	34	27	16	16	13
1072	7	2	49	4	2.9	2.16667	4	0.333333	126	31	18	35	12	17	14	13	14
1074	2	2	37	4	3.3	2.83333	4	3	157	34	23	17	24	25	16	16	10
1075	2	2	46	2	3.2	3.16667	3.25	4.33333	156	44	25	30	36	38	17	17	11
1076	7	2	59	4	2.6	2.16667	3.25	2.77778	144	26	26	22	29	24	15	15	7
1077	1	2	30	4	3.4	3.16667	3.75	3.11111	140	30	28	28	31	22	24	18	13
1078	3	1	48	3	3	3	3	4	149	30	19	22	29	24	21	21	12
1079	6	2	52	4	3.9	3.83333	4	5.44444	158	38	35	11	41	31	23	20	13
1080	4	1	34	4	3	2.83333	3.25	2.88889	141	33	19	20	22	23	17	16	10
1081	2	2	58	4	3.2	3	3.5	2.66667	125	25	17	20	22	22	17	15	11
1084	4	2	33	4	3.9	3.66667	4.25	3	137	32	16	17	25	27	23	17	12
1085	3	2	38	4	3.6	3.5	3.75	1.22222	123	22	16	13	26	27	22	22	14
1086	5	2	48	2	2.5	2.16667	3	4.11111	151	34	30	25	26	28	17	18	9
1087	1	1	49	4	2.8	2	4	2	133	28	21	20	24	24	14	14	8
1088	3	2	46	2	3.8	3.5	4.25	0.666667	102	20	35	15	24	38	24	24	17
1090	4	2	41	4	2.7	3.16667	2	1.88889	117	32	25	14	22	24	22	16	14
1092	3	2	28	4	3	2.5	3.75	2.11111	143	30	24	21	31	25	16	16	12
1094	1	2	49	4	2.2	2.5	1.75	2.55556	147	29	13	29	26	23	19	16	13
1096	2	1	38	4	3.1	3	3.25	2.66667	126	23	17	21	22	20	22	19	13
1100	6	2	59	2	2.9	2.66667	3.25	3.66667	153	38	17	20	33	25	18	17	13
1104	3	2	40	2	3.1	2.83333	3.5	1.77778	148	34	19	18	25	24	17	19	14
1105	2	1	55	2	3.3	3.5	3	2.88889	132	28	20	20	24	24	21	18	12
1107	1	2	39	4	2.9	2.66667	3.25	3	133	25	18	28	27	29	17	22	10
1109	2	2	46	2	3.3	3.16667	3.5	0.111111	140	23	25	25	28	27	19	15	10
1110	2	2	48	3	3.1	2.33333	4.25	1.77778	139	29	20	22	26	26	15	16	11
1112	2	2	43	2	2.9	2.83333	3	3	128	26	25	23	24	23	19	17	14
1113	4	1	47	4	2.9	3	2.75	2.88889	138	31	21	18	25	24	21	19	12
1114	2	1	56	3	2	1.16667	3.25	2.11111	138	25	21	22	23	23	16	14	9
1119	3	1	42	4	3.4	3.5	3.25	4.11111	151	30	26	19	29	28	24	26	16
1121	2	2	26	4	3.2	4	2	4	162	40	26	11	33	30	23	28	14
1122	3	2	48	2	3	2.83333	3.25	2.77778	147	30	20	18	23	25	15	17	10
1125	3	1	50	4	3.1	3.16667	3	3.11111	182	42	9	13	27	23	19	12	8
1127	4	2	58	3	3.5	4.16667	2.5	3.77778	142	28	28	19	26	36	22	24	9
1128	2	1	47	4	3.6	3.66667	3.5	1.88889	123	30	10	28	22	25	26	22	12
1129	2	2	52	2	3.3	4	2.25	4.66667	160	28	24	22	25	27	28	27	18
1131	3	1	32	4	3.9	4.16667	3.5	1.66667	156	31	22	16	32	29	20	23	11
1132	5	1	50	5	2.8	2.5	3.25	2.77778	123	24	11	25	29	27	19	20	12
1134	5	2	37	4	4.2	4.16667	4.25	1.55556	171	39	23	17	28	27	21	18	10
1137	3	2	50	4	3.5	3.16667	4	3	154	28	21	16	31	23	17	17	10
1138	2	2	43	4	3.4	3	4	3.55556	148	35	17	23	27	27	19	17	8
1139	2	2	55	3	3.5	3.66667	3.25	3	136	30	29	25	36	35	22	21	13
1140	5	2	46	4	3.2	2.83333	3.75	1.44444	149	28	24	17	29	28	18	20	12
1142	7	2	25	4	3.6	3.66667	3.5	2.88889	152	36	24	16	31	31	32	34	20
1143	2	1	50	4	3.3	3.5	3	3.22222	143	32	24	20	25	27	20	21	12
1146	3	1	45	5	2.9	2.83333	3	2.77778	139	28	21	19	25	22	22	23	14
1147	2	2	48	2	3.1	2.83333	3.5	2	139	28	13	30	25	14	16	16	12
1148	7	2	30	4	3	3	3	3	131	34	22	20	24	26	21	21	12
1150	2	1	42	2	2.6	1	5	0	161	37	11	5	24	6	7	7	4
1151	2	2	44	2	2.6	2	3.5	1	141	29	17	19	24	21	14	14	8
1152	2	2	33	3	3.5	3.83333	3	1.55556	141	31	18	24	20	24	23	20	12
1153	3	2	34	2	2.5	2.5	2.5	0.777778	139	31	29	15	27	27	16	21	18
1154	4	2	44	3	4.3	4.5	4	5.44444	181	47	34	7	31	41	28	24	13
1155	4	2	21	2	1.7	1.33333	2.25	1.22222	126	30	15	24	27	23	7	13	8
1156	2	2	57	2	4.5	4.66667	4.25	5.33333	166	42	33	5	30	37	28	18	10
1157	4	1	50	2	2.9	2.83333	3	3.22222	126	32	26	17	20	32	23	21	14
1158	3	2	30	3	2.6	2.33333	3	0.222222	159	23	18	14	28	20	14	12	13
1159	3	1	41	4	2.5	2.16667	3	1.88889	143	28	15	17	29	19	22	23	12
1160	6	1	55	4	3.7	4	3.25	4	158	41	23	11	36	36	32	35	20
1161	4	2	40	2	3	2.83333	3.25	2.55556	145	34	27	17	23	30	20	22	12
1162	4	2	26	4	2.5	2.5	2.5	2.88889	129	29	19	17	24	24	18	21	15
1163	3	1	44	4	4.3	4.5	4	3.77778	164	40	32	14	35	33	22	24	16
1164	3	1	53	4	2.9	2.33333	3.75	2.11111	137	34	16	25	24	22	17	15	11
1165	2	2	36	2	3.1	3.16667	3	3.55556	123	27	23	23	25	27	24	26	13
1167	7	2	54	3	3.1	3.33333	2.75	2.66667	139	17	11	22	12	14	17	14	14
1168	7	1	42	3	3.3	3	3.75	4	152	33	24	12	19	26	21	21	14
1169	1	1	44	3	3.7	2.83333	5	2.33333	125	25	5	33	8	26	20	9	4
1171	2	2	40	2	3.1	3	3.25	2.55556	132	25	25	18	25	27	18	18	12
1172	2	2	32	4	3.3	3.33333	3.25	2.22222	137	27	15	27	23	23	16	18	10
1173	3	1	39	5	2.8	2	4	2	139	27	20	21	24	24	15	14	8
1174	2	1	39	5	3.1	3.5	2.5	4.44444	158	32	20	15	31	29	20	21	12
1175	2	2	44	2	3.5	3.5	3.5	2.33333	150	32	26	17	22	34	18	16	9
1176	2	2	55	3	3.1	2.83333	3.5	2.88889	139	34	18	17	25	26	17	17	12
1177	5	2	57	4	3.6	4	3	4.22222	170	39	33	5	32	31	24	19	15
1178	4	2	57	4	3.1	2.83333	3.5	2.66667	142	31	17	21	21	30	19	18	11
1179	6	1	55	4	3.9	4	3.75	4.33333	139	36	24	12	20	23	20	23	11
1180	2	1	51	2	4.3	4.5	4	5.11111	173	43	29	5	42	32	26	25	12
1181	7	2	41	2	2.3	1.5	3.5	0	142	29	26	18	20	19	17	12	10
1182	3	1	53	4	3.1	2.66667	3.75	1.33333	152	36	23	20	28	26	16	14	7
1183	4	2	38	3	3	3	3	2	119	28	20	20	24	24	21	21	12
1184	7	2	47	3	3.3	3.33333	3.25	3	139	28	22	21	24	25	23	22	12
1186	2	2	37	4	3.4	3.83333	2.75	2.33333	142	37	26	13	27	27	22	25	15
1187	4	2	30	2	2.8	2.66667	3	3.11111	116	27	26	26	25	24	16	19	11
1188	4	1	55	4	2.9	2.83333	3	2.33333	131	28	18	21	25	23	17	20	11
1189	1	1	39	1	2.8	3.33333	2	1.44444	128	25	23	20	21	27	14	14	8
1190	2	1	38	4	2.2	2	2.5	2.66667	132	24	23	25	26	23	17	13	19
1191	2	2	43	2	2.8	2.16667	3.75	2.11111	146	29	19	18	24	24	16	17	9
1192	3	2	34	3	2.9	2.66667	3.25	2	137	27	21	20	22	27	15	16	10
1194	3	1	47	2	3.2	2.83333	3.75	3.88889	147	27	29	22	24	30	16	18	10
1195	2	1	32	3	2.6	3.16667	1.75	1.55556	103	20	12	25	24	19	25	14	13
1196	2	2	54	3	2.7	2.5	3	0.777778	138	31	25	27	32	21	14	11	13
1197	2	1	23	3	2.8	2	4	1	149	29	15	19	23	19	15	14	9
1198	2	2	43	3	3	2.66667	3.5	0.666667	140	31	15	32	17	18	16	14	10
1199	3	1	47	2	3	2.66667	3.5	2.66667	145	36	16	23	23	18	17	15	11
1201	3	1	47	4	2.8	2.66667	3	3.11111	144	28	20	25	26	27	16	19	10
1202	5	1	42	2	2.5	2	3.25	2.11111	128	26	12	14	15	19	11	13	6
1204	2	1	49	4	2.6	3	2	0	133	29	19	28	30	28	26	21	16
1206	1	1	57	4	3	3	3	3	134	27	21	20	24	24	21	21	12
1207	2	1	33	2	3.5	3.33333	3.75	3.44444	138	35	19	14	36	24	21	16	17
1208	3	2	49	2	4.7	4.83333	4.5	5	154	25	23	13	27	32	22	25	6
1209	4	2	49	4	3.4	3	4	2.66667	168	35	22	9	29	33	21	19	12
1210	5	1	53	4	3.3	3	3.75	2.44444	144	31	20	20	27	28	21	21	12
1211	3	2	45	4	3.8	3.5	4.25	2.11111	143	32	29	27	23	28	19	16	9
1212	3	1	51	4	2.8	2.66667	3	2.22222	139	28	17	25	23	32	24	19	14
1213	7	1	51	3	3.4	3.16667	3.75	3.11111	142	35	27	13	34	26	21	18	8
1214	5	1	43	5	3	3	3	3	143	30	17	24	26	28	18	19	9
1216	4	1	47	4	2.9	3.16667	2.5	4.77778	134	33	10	21	22	28	23	17	8
1217	4	2	26	4	2.6	2.33333	3	2.11111	145	25	20	19	24	22	15	16	8
1218	2	1	35	2	2.9	2.16667	4	2	136	29	19	24	23	22	17	15	8
1219	7	1	40	2	2.8	2	4	1	109	24	19	28	23	13	15	14	8
1220	1	2	45	2	3.5	4	2.75	4.66667	137	27	24	19	30	24	19	28	14
1221	3	1	38	4	2.9	2.83333	3	3.22222	146	29	20	18	29	26	20	21	11
1222	4	2	33	4	3.2	3.16667	3.25	3.22222	144	25	24	18	21	31	20	19	9
1224	5	2	36	2	2.9	2.33333	3.75	3	144	29	20	21	24	25	15	15	8
1225	3	1	43	4	2.5	2	3.25	2.77778	142	34	15	28	26	24	17	16	15
1226	1	2	38	4	2.7	2.5	3	2.44444	144	30	19	17	26	26	14	20	9
1228	3	2	49	4	3.7	3.5	4	2.77778	152	29	18	14	30	21	18	17	8
1230	4	1	51	4	3.2	3	3.5	4.22222	150	37	23	11	25	25	23	19	11
1231	2	2	37	2	2.9	2.83333	3	2.88889	129	27	21	22	24	24	21	21	12
1232	4	1	38	2	3	3	3	2.66667	133	28	19	21	22	24	19	20	10
1234	2	2	54	3	2.8	2	4	2.44444	142	26	27	20	33	19	18	13	10
1235	4	2	47	4	2.8	2.33333	3.5	2.11111	132	17	22	22	35	21	15	18	13
1236	7	2	51	4	3.8	4	3.5	4	158	32	23	11	30	26	26	21	16
1237	2	2	55	2	2.9	2.5	3.5	1.66667	141	39	21	25	22	27	19	15	11
1238	2	2	38	2	2	2.5	1.25	2.66667	123	23	13	31	20	19	15	11	8
1239	4	2	28	4	3	3	3	3	149	34	25	19	28	26	21	21	12
1240	3	1	37	5	2.9	2.5	3.5	2.33333	142	28	20	20	24	24	21	20	11
1242	5	1	47	5	3.6	3.5	3.75	3.66667	152	38	20	11	32	19	23	16	10
1244	3	2	38	3	3.4	3	4	1.88889	150	31	29	26	36	28	19	20	16
1245	4	1	50	4	3	3	3	3	128	28	20	20	23	24	21	21	12
1246	4	2	30	4	4.2	4.33333	4	3	156	27	26	22	26	30	18	20	11
1247	2	2	44	4	3	2.66667	3.5	0.333333	148	34	5	27	23	15	15	12	10
1248	1	2	40	4	3.9	4	3.75	4.22222	156	34	29	20	33	26	19	19	15
1251	3	1	53	4	3	3	3	3	133	26	22	24	23	24	21	21	12
1253	7	2	31	3	3.9	4.66667	2.75	0	128	24	27	18	21	32	32	26	20
1255	4	2	30	4	2.2	1.66667	3	0.888889	141	27	14	27	24	10	21	13	12
1256	4	2	45	4	3.1	3	3.25	2.22222	142	27	24	23	28	28	19	13	13
1257	2	2	33	4	3	2.83333	3.25	2	151	35	16	20	24	23	15	18	9
1258	2	1	52	2	3.3	2.5	4.5	0.222222	167	42	26	13	38	25	22	16	15
1259	2	2	32	2	2.8	2.33333	3.5	0	125	22	7	20	16	14	15	11	11
1260	2	1	48	2	3	2.5	3.75	1.77778	167	37	16	13	26	23	17	13	12
1261	7	2	42	3	2.7	2.33333	3.25	2	150	27	17	20	24	24	17	15	15
1262	4	1	50	4	3.1	2.83333	3.5	2.66667	156	37	25	16	38	24	18	16	10
1263	4	1	38	4	2.8	2	4	4	131	28	20	21	25	24	14	14	8
1264	2	2	31	4	3.2	2.83333	3.75	2.77778	149	33	23	17	32	20	18	17	10
1265	2	2	26	4	3	3	3	1.77778	133	28	14	20	24	26	21	21	12
1266	3	2	34	2	3.2	2.66667	4	3	158	39	21	16	29	28	17	15	9
1267	4	1	49	2	2.6	2	3.5	1.88889	105	23	24	21	23	24	16	14	8
1268	2	1	37	2	2.9	2.83333	3	2.77778	130	26	20	20	25	26	20	22	11
1269	2	2	36	3	2.7	3	2.25	5.66667	128	11	17	35	26	34	19	21	17
1270	4	2	45	4	3.2	3.33333	3	3	138	27	20	20	24	27	22	21	13
1271	2	1	39	2	3	2.83333	3.25	2.77778	135	28	20	24	22	26	20	22	11
1272	2	2	31	4	3.9	3.83333	4	2.88889	165	40	18	18	25	28	25	22	12
1273	4	2	30	2	2.5	2	3.25	2.55556	126	26	14	31	15	12	13	15	9
1274	7	2	59	4	3.4	3.33333	3.5	3.33333	147	34	24	15	31	27	19	21	15
1275	4	2	29	2	2.9	3	2.75	3.22222	144	28	20	20	22	24	21	24	12
1276	2	1	54	2	3.4	3.33333	3.5	4	138	28	16	29	22	26	21	20	11
1277	4	2	44	4	4.6	4.33333	5	1.66667	151	31	15	32	20	19	15	26	18
1278	4	2	56	4	3.3	3.16667	3.5	3.11111	133	23	23	24	28	34	20	24	16
1279	2	1	48	2	2.8	2.16667	3.75	1.33333	146	31	16	20	29	26	17	15	13
1280	1	2	59	2	3.2	2.66667	4	3	145	32	18	22	30	23	16	14	7
1281	4	1	44	2	3.2	3.16667	3.25	2.66667	132	31	24	21	22	29	21	21	12
1282	7	1	55	4	2.5	2.5	2.5	5	138	36	32	19	31	38	26	21	20
1283	2	2	35	3	2.6	2.5	2.75	1.33333	150	30	19	17	23	19	17	19	12
1284	7	2	32	4	2.6	2.5	2.75	1.88889	126	29	12	25	15	32	18	17	12
1285	3	2	44	4	3.7	3.66667	3.75	4.33333	160	44	28	24	32	40	23	24	12
1286	5	2	46	4	3.8	4	3.5	4.77778	162	33	28	12	37	34	25	28	15
1287	2	2	39	4	3.7	2.83333	5	2.44444	142	25	27	14	15	23	14	16	10
1288	4	1	47	4	1.6	1.33333	2	1.11111	112	14	19	27	20	17	13	11	9
1289	2	1	52	2	2.9	2.5	3.5	2.11111	146	26	14	20	30	17	19	14	9
1290	2	1	50	4	3.4	3.33333	3.5	2.11111	143	31	16	28	30	28	22	19	8
1291	7	1	55	4	3	3	3	3	125	28	20	20	24	24	21	21	12
1292	2	1	42	2	2.2	2	2.5	0.222222	124	12	7	27	25	15	14	11	9
1293	2	2	37	4	3	2.5	3.75	2.77778	139	31	20	28	21	19	15	17	10
1294	2	2	52	2	2.9	2.83333	3	3.66667	141	28	22	19	27	24	17	19	7
1295	7	2	46	3	3.3	4	2.25	3.22222	136	24	24	22	23	22	20	25	16
1296	5	2	57	4	2.4	1.83333	3.25	1.66667	128	30	14	28	32	19	14	11	10
1297	3	1	31	4	2.9	2.5	3.5	1	147	30	15	23	26	18	15	14	8
1303	4	2	33	4	3.6	3.66667	3.5	2.44444	136	27	32	19	19	39	18	19	17
1304	2	1	39	2	3.2	2.66667	4	2	148	38	15	20	31	25	18	17	9
1307	3	2	36	4	2.8	2.16667	3.75	1.88889	162	34	6	16	25	14	15	11	8
1308	5	2	52	3	2.6	2.33333	3	2.66667	160	34	15	26	20	24	14	11	6
1309	4	1	54	4	3.2	3	3.5	3.77778	152	36	16	13	27	23	23	23	13
1311	2	1	50	4	2.9	2.5	3.5	1.55556	145	29	15	24	21	26	16	16	11
1312	7	2	55	5	4.1	4.33333	3.75	4.88889	147	25	24	21	29	32	25	23	8
1313	3	1	37	2	3.3	3.33333	3.25	2	141	30	17	21	24	22	18	15	8
1315	2	1	56	2	2.7	3	2.25	1.22222	145	33	18	20	28	28	17	19	12
1316	3	1	57	4	3.2	2.83333	3.75	2.77778	157	38	17	15	29	26	17	17	8
1317	5	1	54	4	2.7	2.33333	3.25	2.55556	130	27	19	25	28	26	16	15	10
1318	4	1	51	4	3	3	3	3.55556	143	35	20	19	22	32	21	20	12
1319	3	2	29	4	2.8	2.33333	3.5	1.55556	136	35	19	28	20	17	15	12	12
1320	3	2	49	3	2.8	2.33333	3.5	3.33333	127	24	13	27	25	17	16	12	10
1323	2	2	45	2	3.3	3	3.75	2.33333	156	37	20	23	28	29	18	22	10
1324	2	1	44	4	2.7	2.16667	3.5	2.55556	138	28	19	17	26	23	20	19	12
1326	4	1	59	4	2.9	2.83333	3	2.66667	140	28	18	18	24	23	19	20	12
1327	2	2	49	2	2.6	2.16667	3.25	2.88889	146	30	14	28	26	20	18	18	11
1332	2	2	31	2	3.6	3.66667	3.5	3.11111	150	37	28	23	28	36	21	23	11
1333	3	1	47	4	3.6	3.16667	4.25	3.77778	144	40	20	20	27	27	10	24	13
1335	3	1	30	5	2.2	1.33333	3.5	0	111	23	17	34	17	13	12	13	13
1336	4	1	49	2	1.9	1.5	2.5	1.22222	136	27	17	23	20	23	16	14	10
1338	2	1	26	4	2.5	2.33333	2.75	2.33333	131	24	18	26	26	17	17	16	12
1341	2	2	45	3	3.7	4.33333	2.75	3.33333	158	39	31	12	35	40	23	20	18
1342	5	2	54	4	4.6	4.83333	4.25	5.88889	184	39	25	11	24	36	28	33	19
1343	7	2	49	2	3.3	3	3.75	5	151	43	26	24	27	30	18	22	11
1344	4	2	42	4	3.8	4	3.5	3.88889	158	41	27	24	36	35	21	22	10
1348	2	1	52	4	3.1	2.83333	3.5	2.88889	135	33	23	17	27	29	21	20	11
1351	3	1	44	4	3.1	3.16667	3	3.22222	151	34	20	18	24	21	24	22	13
1352	2	2	56	2	3.9	4.16667	3.5	4.11111	173	44	29	14	40	30	19	20	14
1353	5	1	50	4	2.8	2	4	2	147	31	17	15	24	18	17	19	11
1354	2	1	38	2	3.3	2.83333	4	2.77778	147	31	13	20	31	25	20	20	11
1355	4	1	34	2	3.8	3.16667	4.75	3.88889	145	32	5	27	30	28	21	26	15
1356	3	1	49	4	2.5	2	3.25	1	132	22	20	27	27	22	15	14	10
1358	4	2	28	3	2.3	2.33333	2.25	4.33333	134	33	34	6	21	30	22	20	11
1360	1	2	26	4	2.9	2.33333	3.75	2.33333	129	34	18	14	22	24	21	20	12
1361	5	1	56	3	3.3	3.16667	3.5	2.55556	159	36	20	20	25	30	19	19	12
1362	4	2	45	3	2.8	2.83333	2.75	1.88889	140	29	21	27	28	26	21	20	13
1363	3	2	57	3	3.3	3.16667	3.5	2.77778	142	30	23	22	30	20	16	19	11
1364	3	1	34	2	3	2.5	3.75	2.88889	146	31	19	21	28	26	21	16	10
1366	3	1	44	4	3	3	3	2.88889	135	27	15	21	24	22	19	17	10
1367	1	2	42	2	3.1	3	3.25	3	146	36	22	16	31	20	20	21	11
1368	2	2	56	3	3.5	3.33333	3.75	2.44444	161	38	19	17	31	21	14	12	8
1369	5	1	49	4	3	2.83333	3.25	3.44444	145	33	20	14	21	22	19	21	10
1370	4	2	59	4	3.9	4.16667	3.5	3.88889	183	46	28	13	29	36	21	23	12
1371	3	1	58	4	2.8	2.33333	3.5	2.22222	137	27	17	23	20	25	15	14	11
1372	2	1	48	3	4.3	4.66667	3.75	3.22222	149	37	31	20	20	34	22	24	13
1373	2	2	40	2	2.9	2.33333	3.75	2.11111	143	27	21	21	22	23	15	12	8
1374	5	2	33	4	2.6	2.33333	3	2.66667	138	30	16	11	24	13	18	20	11
1376	2	1	39	4	1.7	1.66667	1.75	1.44444	133	16	28	17	19	25	15	13	10
1377	4	1	42	2	4.1	4.33333	3.75	4	155	46	16	29	33	31	22	17	11
1379	2	1	24	5	2.6	1	5	0	161	31	17	14	24	18	7	7	4
1380	5	1	49	3	3.4	3.33333	3.5	2.88889	157	33	16	13	26	27	17	20	11
1382	4	1	42	4	2.9	2.33333	3.75	3.55556	152	31	19	19	26	24	16	15	9
1383	3	1	58	4	4	4.16667	3.75	3.55556	143	39	26	24	21	24	16	12	9
1384	1	2	36	4	3.4	3.33333	3.5	3.33333	142	38	32	20	34	25	22	20	13
1386	4	2	44	4	2.6	2	3.5	1	141	30	19	24	20	22	15	15	10
1388	2	2	42	2	3.2	2.66667	4	2.33333	148	33	22	23	29	27	17	18	12
1389	4	1	53	4	3	2.5	3.75	3.33333	158	36	15	22	35	24	24	18	12
1390	2	2	57	3	2.4	2.16667	2.75	3.33333	149	23	19	23	28	20	18	18	14
1391	3	1	38	4	2.8	2.83333	2.75	1.88889	111	30	18	26	15	27	16	18	10
1392	5	1	46	4	3.4	3.5	3.25	3	142	33	24	18	26	26	21	19	12
1394	4	1	52	4	3.1	3.16667	3	2.66667	129	27	23	23	29	24	22	16	12
1395	2	2	42	3	3.2	3	3.5	1.33333	150	39	17	28	23	17	14	17	10
1400	2	1	54	4	2.8	2.33333	3.5	2	147	27	21	22	27	22	16	14	10
1401	2	2	50	3	3.1	2.5	4	2.33333	146	31	20	21	25	22	18	16	9
1402	2	1	42	2	2.8	2.83333	2.75	2.77778	121	23	27	32	24	25	19	22	14
1404	3	2	53	2	3	3	3	3	145	30	20	28	23	25	20	22	14
1405	5	2	30	4	3.5	3.16667	4	2.55556	152	36	21	25	22	25	16	17	12
1406	5	2	45	2	3.3	3	3.75	2.66667	145	30	21	22	24	25	20	19	11
1407	4	2	39	4	2.1	1	3.75	0	108	19	23	19	11	17	10	8	5
1410	3	1	42	2	3.9	4	3.75	4.22222	154	37	31	14	27	35	23	23	15
1411	5	2	52	4	4.5	4.5	4.5	5.33333	137	31	24	27	23	42	23	28	7
1413	4	1	50	2	2.8	2	4	3	137	28	20	22	24	24	21	21	12
1414	5	1	53	4	2.7	2.16667	3.5	3	152	30	31	13	27	29	22	21	12
1417	7	2	30	2	2.8	2	4	0.777778	137	28	20	20	24	24	21	21	12
1419	3	2	41	5	3.7	3.83333	3.5	3.33333	160	38	22	14	23	29	22	19	13
1421	2	1	40	2	3.5	4.33333	2.25	3.44444	165	36	21	26	32	21	22	31	18
1422	4	2	41	2	3.4	3	4	5.44444	135	30	33	22	20	28	23	22	20
1423	5	1	46	4	2.6	2.33333	3	2.44444	129	24	25	20	23	28	16	16	12
1424	4	1	58	4	3.2	2.83333	3.75	2.22222	141	31	16	19	17	24	16	9	9
1425	4	2	32	4	3	3	3	3.77778	135	24	21	21	23	27	20	24	14
1428	1	2	44	3	2.9	2.5	3.5	3.66667	144	29	26	21	24	33	21	19	12
1431	3	2	51	4	3.2	2.83333	3.75	2.11111	135	27	21	20	24	25	15	15	8
1432	2	1	40	2	3	3	3	3	134	28	20	20	24	24	21	21	12
1433	2	2	34	3	3.4	3	4	4.88889	145	28	30	18	29	30	17	19	18
1434	2	2	41	5	3.6	4	3	3.22222	153	40	21	24	33	30	24	23	11
1435	2	2	48	4	2.6	2.33333	3	3	145	27	21	26	21	22	16	18	11
1437	7	1	56	4	3.1	3	3.25	2.44444	130	32	18	21	23	23	21	22	12
1438	2	1	32	4	3	2.66667	3.5	2.88889	133	28	20	20	24	24	21	21	12
1439	2	2	30	4	3.5	3.5	3.5	2.66667	158	28	22	17	32	22	18	14	10
1441	3	1	40	2	4.3	4.33333	4.25	4.33333	159	32	33	24	32	33	26	27	14
1442	2	2	47	2	2.6	2.16667	3.25	2.11111	142	30	19	26	24	22	14	14	9
1446	7	2	50	4	2.5	2	3.25	3.22222	118	26	23	21	21	22	20	18	18
1447	5	1	56	4	3.2	3	3.5	3	144	28	20	19	25	29	19	17	11
1452	3	2	33	4	3.7	4	3.25	4	165	37	24	25	28	27	20	20	11
1453	2	1	39	2	5	5	5	3	173	44	24	19	28	32	23	26	12
1456	2	1	27	5	2.6	2	3.5	2.44444	152	31	17	15	25	20	16	14	9
1457	7	2	44	2	3.2	2.5	4.25	2.33333	157	36	20	19	29	29	22	14	11
1459	2	2	46	2	3.6	3.33333	4	2.44444	168	37	16	22	29	22	21	14	8
1460	3	2	53	4	2.1	2	2.25	2.44444	151	31	29	19	26	33	20	20	12
1462	3	1	52	4	4.3	4.83333	3.5	3.22222	123	19	29	23	16	37	18	26	17
1463	4	1	50	4	3.3	3	3.75	2.44444	154	38	20	15	27	22	18	18	8
1465	4	2	43	2	2.9	2.5	3.5	2.66667	138	28	19	22	26	22	17	16	13
1467	7	2	38	4	3.6	3.33333	4	0.111111	159	33	21	19	32	24	17	14	10
1468	5	1	38	4	4.9	5	4.75	4.55556	185	49	34	5	38	42	28	34	20
1470	2	2	47	3	2.9	2.83333	3	1.22222	146	34	19	18	23	23	17	11	10
1471	2	2	42	4	2.5	2.5	2.5	0.333333	139	30	11	28	30	23	16	13	13
1472	4	2	43	2	3.2	3	3.5	2.88889	143	28	30	13	21	28	19	23	15
1473	2	1	56	4	2.9	2.16667	4	3	140	28	20	20	24	24	19	16	12
1474	3	1	47	2	2.8	2.5	3.25	2.55556	143	32	18	20	25	25	21	19	12
1477	2	1	54	2	4.4	4.66667	4	4.66667	154	39	14	30	20	22	26	20	13
1479	3	1	32	4	3.1	3	3.25	3	136	31	20	20	22	24	20	21	12
1481	4	1	54	4	3	3	3	3	133	28	20	20	24	24	21	21	12
1482	2	1	34	2	2.6	2.66667	2.5	3.33333	140	37	23	18	22	25	21	22	11
1483	6	2	54	4	3.9	4	3.75	4.88889	157	37	24	21	19	30	20	23	13
1484	7	1	53	4	3.1	2.5	4	3	152	33	18	16	24	27	19	21	12
1485	3	1	51	4	3.1	2.66667	3.75	2.77778	136	23	21	21	24	21	18	15	8
1486	6	2	37	4	2.6	2.33333	3	3.44444	139	29	19	16	25	21	17	16	12
1488	4	1	40	4	3.6	3.16667	4.25	1.66667	168	29	29	5	35	38	19	20	20
1490	3	2	43	2	2.7	2	3.75	2	129	27	17	22	15	24	17	21	13
1491	1	2	51	4	2.9	2.66667	3.25	0.555556	142	36	26	24	31	24	15	16	12
1492	5	1	58	4	3.1	3	3.25	1.33333	123	19	26	27	25	25	17	19	11
1493	2	2	24	2	2.5	2.66667	2.25	3.11111	132	27	27	21	23	30	20	22	16
1494	4	2	23	4	2.4	1.83333	3.25	1.11111	123	24	23	24	24	26	19	19	15
1495	3	1	54	2	3.3	3	3.75	2.77778	138	29	28	16	22	22	18	17	14
1496	5	1	40	2	3.5	4	2.75	2.77778	161	33	35	8	37	42	25	25	19
1497	2	1	50	3	3.1	2.5	4	2.22222	148	37	24	20	25	22	17	19	13
1499	6	1	39	4	4.4	4.66667	4	5.33333	164	41	28	12	31	29	19	35	9
1501	3	1	50	4	2.3	2.5	2	3.66667	98	16	30	23	20	27	20	21	14
1502	4	2	34	4	3	3	3	3	143	25	24	18	25	25	19	18	12
1503	3	1	37	2	2.9	2.5	3.5	2.55556	113	25	16	29	22	23	16	14	11
1504	4	2	26	4	2.8	2.5	3.25	2.88889	149	29	10	28	31	17	17	13	11
1505	2	2	38	2	2.3	2.5	2	4.22222	124	23	26	27	26	29	22	18	16
1506	2	2	29	4	2.8	2.5	3.25	2.33333	135	29	12	26	29	24	21	21	13
1507	5	2	40	4	3.3	3.83333	2.5	1.77778	133	28	21	24	21	36	20	21	10
1508	3	1	44	4	3.1	1.83333	5	1.66667	163	40	5	21	24	8	17	8	4
1509	7	2	37	4	3.3	3	3.75	2.55556	158	34	21	15	27	24	15	15	10
1512	2	1	42	2	3.3	3	3.75	3.22222	134	26	24	24	23	30	18	17	12
1515	5	2	52	5	3.7	3.16667	4.5	3	180	47	11	20	38	23	18	18	9
1517	6	1	53	4	3.4	3	4	2.88889	133	28	22	16	26	24	23	19	13
1518	2	2	30	2	1.4	1.16667	1.75	1.55556	104	15	15	24	13	17	16	14	10
1519	3	2	45	4	3.4	3.16667	3.75	3.11111	140	26	24	18	32	20	16	10	11
1522	2	2	50	3	2.8	2.33333	3.5	2.11111	150	31	19	18	24	26	18	15	12
1523	2	1	43	4	3.3	3.16667	3.5	1.88889	141	29	19	25	32	25	19	21	13
1526	2	2	27	5	3.2	3.5	2.75	4.44444	139	32	28	22	30	30	18	21	13
1528	2	2	27	2	2.2	2.16667	2.25	2.55556	110	27	14	35	23	28	18	24	14
1530	4	1	35	5	3.1	2.83333	3.5	2.55556	120	24	15	25	29	26	18	21	11
1532	2	1	46	3	2.7	2.16667	3.5	2	144	29	16	16	24	19	15	18	10
1533	6	2	47	3	4.4	4.83333	3.75	5.11111	174	49	27	9	36	34	27	31	14
1535	2	1	37	2	3.3	3	3.75	3.22222	155	21	19	17	27	23	25	22	17
1547	1	1	28	4	3.2	4	2	4	133	22	26	30	24	36	28	28	16
1550	2	1	52	2	4.1	4.33333	3.75	3.44444	150	28	23	15	25	32	22	20	13
1551	6	1	59	4	5	5	5	5.22222	193	49	28	5	36	34	27	33	8
1552	4	2	29	2	2.7	2.33333	3.25	2.11111	116	25	30	19	32	21	19	19	19
1555	4	2	46	3	3.5	3.16667	4	3.44444	144	29	14	25	29	25	20	22	9
1557	3	2	52	5	2.9	3.33333	2.25	3.66667	128	29	16	20	24	25	24	23	15
1562	3	1	47	4	2.9	2.83333	3	3	149	32	20	19	29	21	21	20	11
1563	3	1	43	1	3.4	3.5	3.25	2.33333	146	27	26	19	26	30	21	17	15
1566	7	2	35	4	2.9	2.5	3.5	3.55556	137	26	20	18	24	26	21	20	15
1570	2	1	40	2	3	3	3	2.22222	133	27	16	21	27	23	16	16	11
1572	4	2	34	4	4.1	4.33333	3.75	3	146	37	30	21	30	32	26	28	15
1573	2	1	36	4	2.6	2.66667	2.5	1.44444	134	19	17	17	28	18	23	20	13
1576	3	2	28	4	2.9	3.16667	2.5	1.33333	138	31	20	22	27	24	19	24	14
1577	7	2	27	5	2.8	2.5	3.25	2.44444	138	28	20	19	25	24	18	18	13
1589	3	2	31	2	3.4	3.16667	3.75	2.88889	131	28	20	25	22	25	26	28	16
1591	2	1	33	2	2.4	2.16667	2.75	1.22222	120	23	21	33	21	14	16	13	12
1592	7	2	34	4	3.9	3.83333	4	2.33333	137	31	12	26	23	25	18	18	4
1599	5	2	43	3	3.1	2.83333	3.5	3.88889	158	40	25	20	31	21	22	23	13
